# Supplementary material for: Comparative Analysis of Lepidopteran Community Structure Using DNA Metabarcoding: Warm‐Temperate Forest Versus Grass‐Shrub Ecotones in Pangquangou National Nature Reserve
Source: Ecol Evol. 2026 May 27;16(6):e73738. doi: 10.1002/ece3.73738 (PMC13240252; doi:10.1002/ece3.73738)
Supplement: Supplementary file 1 — Table S1: A comparative validation of species identification efficacy: DNA barcoding, metabarcoding, and morphological approaches. [file ECE3-16-e73738-s002.xls]

## Sheet: Sheet1
Table S1.A Comparative Validation of Species Identification Efficacy: DNA Barcoding, Metabarcoding, and Morphological Approaches
Number	Family			Genus			Species
	Metabarcoding	Barcoding	Morphology	Metabarcoding	Barcoding	Morphology	Metabarcoding	Barcoding	Morphology
1	Geometridae	Geometridae	Geometridae	Horisme	Horisme	Horisme	Horisme tersata（OTU307)	Horisme tersata	Horisme tersata
2	Noctuidae	Noctuidae	Noctuidae	Polypogon	Polypogon	Polypogon	Polypogon gryphalis(OTU53)	Polypogon gryphalis	Polypogon gryphalis
3	Arctiidae	Arctiidae	Arctiidae	Miltochrista	Miltochrista	Miltochrista	Miltochrista miniata(OTU113)	Miltochrista miniata	Miltochrista miniata
4	Geometridae	Geometridae	Geometridae	Xanthorhoe	Xanthorhoe	Xanthorhoe	Xanthorhoe quadrifasciata(OTU167)	Xanthorhoe quadrifasciata	Xanthorhoe quadrifasciata
5	Arctiidae	Arctiidae	Arctiidae	Miltochrista	Miltochrista	Miltochrista	Miltochrista striata(OTU26)	Miltochrista striata	Miltochrista striata
6	Noctuidae	Noctuidae	Noctuidae	Agrotis	Agrotis	Agrotis	Agrotis ipsilon(OTU189)	Agrotis ipsilon	Agrotis ipsilon
7	Erebidae	Erebidae	Erebidae	Herminia	Herminia		Herminia tenuialis(OTU41)	Herminia tenuialis（11512）	Mismatch
8	Pyralidae	Pyralidae	Pyralidae	Selagia	Selagia	Selagia	Selagia argyrella(OTU74)	Selagia argyrella	Selagia argyrella
9	Crambidae	Crambidae	Crambidae	Platytes	Platytes	Platytes	Platytes alpinella(OTU387)	Platytes alpinella	Platytes alpinella
10	Arctiidae	Arctiidae	Arctiidae	Lemyra	Lemyra	Lemyra	Lemyra flavalis(OTU145)	Lemyra flavalis	Lemyra flavalis
11	Pyralidae	Pyralidae	Pyralidae	Catoptria	Catoptria	Catoptria	Catoptria myella(OTU39)	Catoptria myella	Catoptria myella
12	Erebidae	Erebidae	Erebidae	Stigmatophora	Stigmatophora	Stigmatophora	Stigmatophora flava(OTU58)	Stigmatophora flava	Stigmatophora flava
13	Pyralidae	Pyralidae	Pyralidae	Dioryctria	Dioryctria	Dioryctria	Dioryctria yiai(OTU548)	Dioryctria yiai	Dioryctria yiai
14	Pyralidae	Pyralidae	Pyralidae	Selagia	Selagia	Selagia	Selagia argyrella(OTU74)	Selagia argyrella	Selagia argyrella
15	Pyralidae	Pyralidae	Pyralidae	Selagia	Selagia	Selagia	Selagia argyrella(OTU74)	Selagia argyrella	Selagia argyrella
16	Noctuidae	Noctuidae	Noctuidae	Athetis	Athetis	Athetis	Athetis pallidipennis(OTU222)	Athetis pallidipennis	Athetis pallidipennis
17	Saturniidae	Saturniidae	Saturniidae	Actias	Actias	Actias	Actias selene(OTU21)	Actias selene	Actias selene
18	Geometridae	Geometridae	Geometridae	Geometra	Geometra	Geometra	Geometra valida(OTU445)	Geometra valida	Geometra valida
19	Geometridae	Geometridae	Geometridae	Thetidia	Thetidia	Thetidia	Thetidia albocostaria(OTU157)	Thetidia albocostaria	Thetidia albocostaria
20	Noctuidae	Noctuidae	Noctuidae	Lithacodia	Lithacodia	Lithacodia	Lithacodia gracilior（OTU250)	Lithacodia gracilior（1223-1）→Victrix gracilior (Draudt, 1950)	Lithacodia gracilior
21	Geometridae	Geometridae		Exangerona	Exangerona		Exangerona prattiaria(OTU32)Chorodna creataria	Exangerona prattiaria(1223-3)	Mismatch
22	Notodontidae	Notodontidae	Notodontidae	Ptilodon	Ptilodon	Ptilodon	Ptilodon kuwayamae(OTU286)	Ptilodon kuwayamae(1223-4)	Ptilodon kuwayamae
23	Noctuidae	Noctuidae	Noctuidae	Raphia	Raphia	Raphia	Raphia peusteria(OTU12)	Raphia peusteria(1223-5)	Raphia peusteria
24	Geometridae	Geometridae	Geometridae	Auaxa	Auaxa	Auaxa	Auaxa sulphurea(OTU429)	Auaxa sulphurea(1223-6)	Auaxa sulphurea
25	Erebidae	Erebidae		Atolmis	Atolmis		Atolmis rubricollis(OTU214)	Atolmis rubricollis(1223-8)	Mismatch
26	Crambidae	Crambidae		Euclasta	Euclasta		Euclasta stoetzneri(OTU23)	Euclasta stoetzneri(1223-11)	Mismatch
27	Noctuidae	Noctuidae	Noctuidae	Agrotis	Agrotis	Agrotis	Agrotis clavis(OTU48)	Agrotis clavis(1223-12)	Agrotis clavis
28	Geometridae	Geometridae	Geometridae	Abraxas	Abraxas	Abraxas	Abraxas grossulariatus(OTU369)	Abraxas grossulariatus(1223-13)	Abraxas grossulariatus
29	Noctuidae	Noctuidae	Noctuidae	Eugraphe	Eugraphe	Eugraphe	Eugraphe sigma(OTU152)	Eugraphe sigma(1223-14)	Eugraphe sigma
30	Geometridae	Geometridae	Geometridae	Geometra	Geometra	Geometra	Geometra papilionaria(OTU14)	Geometra papilionaria(1223-15)→Ophthalmitis albosignaria	Ophthalmitis albosignaria
31	Noctuidae	Noctuidae	Noctuidae	Xestia	Xestia	Xestia	Xestia c-nigrum(OTU161)	Xestia c-nigrum(1223-16)	Xestia c-nigrum
32	Noctuidae	Noctuidae		Xestia	Xestia		Xestia ditrapezium(OTU6)	Xestia ditrapezium(1223-20)	Mismatch
33	Cossidae	Cossidae	Cossidae	Zeuzera	Zeuzera	Zeuzera	Zeuzera multistrigata(OTU343)	Zeuzera multistrigata(1223-22)	Zeuzera multistrigata
34	Crambidae	Crambidae	Crambidae	Eudonia	Eudonia	Eudonia	Eudonia truncicolella(OTU538)	Eudonia truncicolella(1223-24)	Eudonia truncicolella
35	Geometridae	Geometridae	Geometridae	Epirrhoe	Epirrhoe	Epirrhoe	Epirrhoe supergressa(OTU297)	Epirrhoe supergressa(1223-25)	Epirrhoe supergressa
36	Erebidae	Erebidae	Erebidae	Eilema	Eilema	Eilema	Eilema ussuricum(OTU30)	Eilema ussuricum(1223-23)	Eilema ussuricum
37	Drepanidae	Drepanidae		Parapsestis			Parapsestis argenteopicta(OTU526)	Parapsestis argenteopicta(1223-30)	Parapsestis argenteopicta
38	Noctuidae	Noctuidae		Amphipoea	Amphipoea		Amphipoea fucosa(OTU117)	Amphipoea fucosa(1128-1)	Mismatch
39	Erebidae	Erebidae	Erebidae	Herminia	Herminia	Herminia	Herminia tarsicrinalis(OTU65)	Herminia tarsicrinalis(1128-2)	Herminia tarsicrinalis
40	Geometridae	Geometridae	Geometridae	Hypomecis	Hypomecis	Hypomecis	Hypomecis punctinalis(OTU118)	Hypomecis punctinalis(1128-3)	Hypomecis punctinalis
41							Hypomecis punctinalis(OTU118)、Jankowskia sp. ABZ-2014(OTU24)	Hypomecis punctinalis（100%）；Jankowskia sp. ABZ-2014（97.12%）(1128-4))	Mismatch
42	Crambidae	Crambidae	Crambidae	Anania	Anania	Anania	Anania terrealis(OTU295)	Anania terrealis(1128-8)	Anania terrealis
43	Geometridae	Geometridae		Macaria	Macaria		Macaria liturata(OTU49)	Macaria liturata(1128-15)	Mismatch
44	Erebidae	Erebidae	Erebidae	Euproctis	Euproctis	Euproctis	Euproctis similis(OTU55)	Euproctis similis(1128-21)	Euproctis similis
45	Notodontidae	Notodontidae	Notodontidae	Micromelalopha	Micromelalopha	Micromelalopha	Micromelalopha sieversi(OTU140)	Micromelalopha sieversi(1128-23)	Micromelalopha sieversi
46	Erebidae	Erebidae	Erebidae	Euproctis	Euproctis	Euproctis	Euproctis pulverea(OTU201)	Euproctis pulverea(1128-24)	Euproctis pulverea
47	Erebidae	Erebidae	Erebidae	Hypeugoa	Hypeugoa	Hypeugoa	Hypeugoa flavogrisea(OTU99)	Hypeugoa flavogrisea(1128-26)Stigmatophora flavogrisea	Stigmatophora flavogrisea
48	Crambidae	Crambidae	Crambidae	Loxostege	Loxostege	Loxostege	Loxostege turbidalis(OTU269)	Loxostege turbidalis(1128-27)	Loxostege turbidalis
49	Erebidae	Erebidae	Erebidae	Laspeyria	Laspeyria	Laspeyria	Laspeyria flexula(OTU52)	Laspeyria flexula(1128-36)	Laspeyria flexula
50	Tortricidae	Tortricidae		Pandemis	Pandemis		Pandemis cinnamomeana(OTU172)	Pandemis cinnamomeana(1128-40)	Mismatch
