# Supplementary material for: Comparative Analysis of Lepidopteran Community Structure Using DNA Metabarcoding: Warm‐Temperate Forest Versus Grass‐Shrub Ecotones in Pangquangou National Nature Reserve
Source: Ecol Evol. 2026 May 27;16(6):e73738. doi: 10.1002/ece3.73738 (PMC13240252; doi:10.1002/ece3.73738)
Supplement: Supplementary file 2 — Table S2: Raw data. [file ECE3-16-e73738-s003.xls]

Table S2.Raw data
#OTU ID	taxonomy
OTU1	d__Eukaryota;p__Arthropoda;c__Insecta;o__Lepidoptera;f__Notodontidae;g__Phalera;s__Phalera_alpherakyi;
OTU2	d__Eukaryota;p__Arthropoda;c__Insecta;o__Lepidoptera;f__Lasiocampidae;g__Dendrolimus;s__Dendrolimus_superans;
OTU3	d__Eukaryota;p__Arthropoda;c__Insecta;o__Lepidoptera;f__Erebidae;g__Calliteara;s__Calliteara_contexta;
OTU4	d__Eukaryota;p__Arthropoda;c__Insecta;o__Lepidoptera;f__Nymphalidae;g__Apatura;s__Apatura_metis;
OTU5	d__Eukaryota;p__Arthropoda;c__Insecta;o__Lepidoptera;f__Noctuidae;g__Axylia;s__Axylia_putris;
OTU6	d__Eukaryota;p__Arthropoda;c__Insecta;o__Lepidoptera;f__Noctuidae;g__Xestia;s__Xestia_ditrapezium;
OTU7	d__Eukaryota;p__Arthropoda;c__Insecta;o__Lepidoptera;f__Erebidae;g__Eilema;s__Eilema_ussuricum;
OTU8	d__Eukaryota;p__Arthropoda;c__Insecta;o__Lepidoptera;f__Pieridae;g__Aporia;s__Aporia_hippia;
OTU9	d__Eukaryota;p__Arthropoda;c__Insecta;o__Lepidoptera;f__Geometridae;g__Abraxas;s__Abraxas_grossulariatus;
OTU10	d__Eukaryota;p__Arthropoda;c__Insecta;o__Lepidoptera;f__Cossidae;g__Cossus;s__Cossus_cossus;
OTU11	d__Eukaryota;p__Arthropoda;c__Insecta;o__Lepidoptera;f__Noctuidae;g__Amphipyra;s__Amphipyra_erebina;
OTU12	d__Eukaryota;p__Arthropoda;c__Insecta;o__Lepidoptera;f__Noctuidae;g__Raphia;s__Raphia_peusteria;
OTU13	d__Eukaryota;p__Arthropoda;c__Insecta;o__Lepidoptera;f__Nymphalidae;g__Fabriciana;s__Fabriciana_xipe;
OTU14	d__Eukaryota;p__Arthropoda;c__Insecta;o__Lepidoptera;f__Geometridae;g__Geometra;s__Geometra_papilionaria;
OTU15	d__Eukaryota;p__Arthropoda;c__Insecta;o__Lepidoptera;f__Sphingidae;g__Laothoe;s__Laothoe_amurensis;
OTU16	d__Eukaryota;p__Arthropoda;c__Insecta;o__Lepidoptera;f__Geometridae;g__Idaea;s__Idaea_aversata;
OTU17	d__Eukaryota;p__Arthropoda;c__Insecta;o__Lepidoptera;f__Noctuidae;g__Acronicta;s__Acronicta_euphorbiae;
OTU18	d__Eukaryota;p__Arthropoda;c__Insecta;o__Lepidoptera;f__Noctuidae;g__Agrotis;s__Agrotis_ipsilon;
OTU19	d__Eukaryota;p__Arthropoda;c__Insecta;o__Lepidoptera;f__Noctuidae;g__Acronicta;s__Acronicta_megacephala;
OTU20	d__Eukaryota;p__Arthropoda;c__Insecta;o__Lepidoptera;f__Erebidae;g__Cyana;s__Cyana_sanguinea;
OTU21	d__Eukaryota;p__Arthropoda;c__Insecta;o__Lepidoptera;f__Saturniidae;g__Actias;s__Actias_selene;
OTU22	d__Eukaryota;p__Arthropoda;c__Insecta;o__Lepidoptera;f__Cossidae;g__Zeuzera;s__Zeuzera_multistrigata;
OTU23	d__Eukaryota;p__Arthropoda;c__Insecta;o__Lepidoptera;f__Crambidae;g__Euclasta;s__Euclasta_stoetzneri;
OTU24	d__Eukaryota;p__Arthropoda;c__Insecta;o__Lepidoptera;f__Geometridae;g__Jankowskia;s__Jankowskia_sp._ABZ-2014;
OTU25	d__Eukaryota;p__Arthropoda;c__Insecta;o__Lepidoptera;f__Nymphalidae;g__Fabriciana;s__Fabriciana_nerippe;
OTU26	d__Eukaryota;p__Arthropoda;c__Insecta;o__Lepidoptera;f__Erebidae;g__Miltochrista;s__Miltochrista_striata;
OTU27	d__Eukaryota;p__Arthropoda;c__Insecta;o__Lepidoptera;f__Noctuidae;g__Flexivaleria;s__Flexivaleria_mienshani;
OTU28	d__Eukaryota;p__Arthropoda;c__Insecta;o__Lepidoptera;f__Erebidae;g__Spilosoma;s__Spilosoma_lubricipeda;
OTU29	d__Eukaryota;p__Arthropoda;c__Insecta;o__Lepidoptera;f__Brahmaeidae;g__Brahmaea;s__Brahmaea_christophi;
OTU30	d__Eukaryota;p__Arthropoda;c__Insecta;o__Lepidoptera;f__Erebidae;g__Eilema;s__Eilema_ussuricum;
OTU31	d__Eukaryota;p__Arthropoda;c__Insecta;o__Lepidoptera;f__Notodontidae;g__Pheosiopsis;s__Pheosiopsis_gaedei;
OTU32	d__Eukaryota;p__Arthropoda;c__Insecta;o__Lepidoptera;f__Geometridae;g__Exangerona;s__Exangerona_prattiaria;
OTU33	d__Eukaryota;p__Arthropoda;c__Insecta;o__Lepidoptera;f__Nymphalidae;g__Neptis;s__Neptis_themis;
OTU34	d__Eukaryota;p__Arthropoda;c__Insecta;o__Lepidoptera;f__Notodontidae;g__Clostera;s__Clostera_albosigma;
OTU35	d__Eukaryota;p__Arthropoda;c__Insecta;o__Lepidoptera;f__Geometridae;g__Biston;s__Biston_betularia;
OTU36	d__Eukaryota;p__Arthropoda;c__Insecta;o__Lepidoptera;f__Crambidae;g__Eudonia;s__Eudonia_truncicolella;
OTU37	d__Eukaryota;p__Arthropoda;c__Insecta;o__Lepidoptera;f__Noctuidae;g__Hadena;s__Hadena_aberrans;
OTU38	d__Eukaryota;p__Arthropoda;c__Insecta;o__Lepidoptera;f__Lasiocampidae;g__Gastropacha;s__Gastropacha_populifolia;
OTU39	d__Eukaryota;p__Arthropoda;c__Insecta;o__Lepidoptera;f__Crambidae;g__Catoptria;s__Catoptria_myella;
OTU40	d__Eukaryota;p__Arthropoda;c__Insecta;o__Lepidoptera;f__Drepanidae;g__Tethea;s__Tethea_or;
OTU41	d__Eukaryota;p__Arthropoda;c__Insecta;o__Lepidoptera;f__Erebidae;g__Herminia;s__Herminia_tenuialis;
OTU42	d__Eukaryota;p__Arthropoda;c__Insecta;o__Lepidoptera;f__Notodontidae;g__Peridea;s__Peridea_grahami;
OTU43	d__Eukaryota;p__Arthropoda;c__Insecta;o__Lepidoptera;f__Papilionidae;g__Papilio;s__Papilio_machaon;
OTU44	d__Eukaryota;p__Arthropoda;c__Insecta;o__Lepidoptera;f__Limacodidae;g__Ceratonema;s__Ceratonema_apodina;
OTU45	d__Eukaryota;p__Arthropoda;c__Insecta;o__Lepidoptera;f__Erebidae;g__Leucoma;s__Leucoma_candida;
OTU46	d__Eukaryota;p__Arthropoda;c__Insecta;o__Lepidoptera;f__Tortricidae;g__Choristoneura;s__Choristoneura_evanidana;
OTU47	d__Eukaryota;p__Arthropoda;c__Insecta;o__Lepidoptera;f__Geometridae;g__Alcis;s__Alcis_repandata;
OTU48	d__Eukaryota;p__Arthropoda;c__Insecta;o__Lepidoptera;f__Noctuidae;g__Agrotis;s__Agrotis_clavis;
OTU49	d__Eukaryota;p__Arthropoda;c__Insecta;o__Lepidoptera;f__Geometridae;g__Macaria;s__Macaria_liturata;
OTU50	d__Eukaryota;p__Arthropoda;c__Insecta;o__Lepidoptera;f__Geometridae;g__Rikiosatoa;s__Rikiosatoa_sp._NJ-2017;
OTU51	d__Eukaryota;p__Arthropoda;c__Insecta;o__Lepidoptera;f__Erebidae;g__Leucoma;s__Leucoma_salicis;
OTU52	d__Eukaryota;p__Arthropoda;c__Insecta;o__Lepidoptera;f__Erebidae;g__Laspeyria;s__Laspeyria_flexula;
OTU53	d__Eukaryota;p__Arthropoda;c__Insecta;o__Lepidoptera;f__Erebidae;g__Polypogon;s__Polypogon_gryphalis;
OTU54	d__Eukaryota;p__Arthropoda;c__Insecta;o__Lepidoptera;f__Noctuidae;g__Anarta;s__Anarta_trifolii;
OTU55	d__Eukaryota;p__Arthropoda;c__Insecta;o__Lepidoptera;f__Erebidae;g__Euproctis;s__Euproctis_similis;
OTU56	d__Eukaryota;p__Arthropoda;c__Insecta;o__Lepidoptera;f__Nymphalidae;g__Maniola;s__Maniola_hyperantus;
OTU57	d__Eukaryota;p__Arthropoda;c__Insecta;o__Lepidoptera;f__Geometridae;g__Graphidipus;s__Graphidipus_sp._BOLD:AAL3276;
OTU58	d__Eukaryota;p__Arthropoda;c__Insecta;o__Lepidoptera;f__Erebidae;g__Stigmatophora;s__Stigmatophora_flava;
OTU59	d__Eukaryota;p__Arthropoda;c__Insecta;o__Trichoptera;f__Limnephilidae;g__Pseudostenophylax;s__Pseudostenophylax_fumosus;
OTU60	d__Eukaryota;p__Arthropoda;c__Insecta;o__Lepidoptera;f__Sphingidae;g__Ampelophaga;s__Ampelophaga_rubiginosa;
OTU61	d__Eukaryota;p__Arthropoda;c__Insecta;o__Lepidoptera;f__Lasiocampidae;g__Malacosoma;s__Malacosoma_neustria;
OTU62	d__Eukaryota;p__Arthropoda;c__Insecta;o__Lepidoptera;f__Erebidae;g__Lygephila;s__Lygephila_maxima;
OTU63	d__Eukaryota;p__Arthropoda;c__Insecta;o__Lepidoptera;f__Tortricidae;g__Choristoneura;s__Choristoneura_evanidana;
OTU64	d__Eukaryota;p__Arthropoda;c__Insecta;o__Lepidoptera;f__Lasiocampidae;g__Gastropacha;s__Gastropacha_quercifolia;
OTU65	d__Eukaryota;p__Arthropoda;c__Insecta;o__Lepidoptera;f__Erebidae;g__Herminia;s__Herminia_tarsicrinalis;
OTU66	d__Eukaryota;p__Arthropoda;c__Insecta;o__Lepidoptera;f__Pieridae;g__Aporia;s__Aporia_crataegi;
OTU67	d__Eukaryota;p__Arthropoda;c__Insecta;o__Lepidoptera;f__Notodontidae;g__Notodonta;s__Notodonta_dromedarius;
OTU68	d__Eukaryota;p__Arthropoda;c__Insecta;o__Lepidoptera;f__Notodontidae;g__Gluphisia;s__Gluphisia_crenata;
OTU69	d__Eukaryota;p__Arthropoda;c__Insecta;o__Lepidoptera;f__Notodontidae;g__Notodonta;s__Notodonta_torva;
OTU70	d__Eukaryota;p__Arthropoda;c__Insecta;o__Lepidoptera;f__Notodontidae;g__Peridea;s__Peridea_elzet;
OTU71	d__Eukaryota;p__Arthropoda;c__Insecta;o__Lepidoptera;f__Geometridae;g__Aethalura;s__Aethalura_chinensis;
OTU72	d__Eukaryota;p__Arthropoda;c__Insecta;o__Lepidoptera;f__Noctuidae;g__Hermonassa;s__Hermonassa_sp._QJ-2013;
OTU73	d__Eukaryota;p__Arthropoda;c__Insecta;o__Lepidoptera;f__Erebidae;g__Lygephila;s__Lygephila_craccae;
OTU74	d__Eukaryota;p__Arthropoda;c__Insecta;o__Lepidoptera;f__Pyralidae;g__Selagia;s__Selagia_argyrella;
OTU75	d__Eukaryota;p__Arthropoda;c__Insecta;o__Lepidoptera;f__Noctuidae;g__Polia;s__Polia_bombycina;
OTU76	d__Eukaryota;p__Arthropoda;c__Insecta;o__Lepidoptera;f__Tortricidae;g__Cnephasia;s__Cnephasia_stephensiana;
OTU77	d__Eukaryota;p__Arthropoda;c__Insecta;o__Lepidoptera;f__Erebidae;g__Leucoma;s__Leucoma_candida;
OTU78	d__Eukaryota;p__Arthropoda;c__Insecta;o__Lepidoptera;f__Noctuidae;g__Euxoa;s__Euxoa_ochrogaster;
OTU79	d__Eukaryota;p__Arthropoda;c__Insecta;o__Lepidoptera;f__Noctuidae;g__Mythimna;s__Mythimna_iodochra;
OTU80	d__Eukaryota;p__Arthropoda;c__Insecta;o__Lepidoptera;f__Geometridae;g__Arichanna;s__Arichanna_melanaria;
OTU81	d__Eukaryota;p__Arthropoda;c__Insecta;o__Lepidoptera;f__Noctuidae;g__Melanchra;s__Melanchra_persicariae;
OTU82	d__Eukaryota;p__Arthropoda;c__Insecta;o__Lepidoptera;f__Noctuidae;g__Panchrysia;s__Panchrysia_vargenteum;
OTU83	d__Eukaryota;p__Arthropoda;c__Insecta;o__Lepidoptera;f__Tortricidae;g__Archips;s__Archips_podanus;
OTU84	d__Eukaryota;p__Arthropoda;c__Insecta;o__Lepidoptera;f__Gelechiidae;g__Carpatolechia;s__Carpatolechia_proximella;
OTU85	d__Eukaryota;p__Arthropoda;c__Insecta;o__Lepidoptera;f__Noctuidae;g__Polia;s__Polia_nebulosa;
OTU86	d__Eukaryota;p__Arthropoda;c__Insecta;o__Lepidoptera;f__Pieridae;g__Colias;s__Colias_croceus;
OTU87	d__Eukaryota;p__Arthropoda;c__Insecta;o__Lepidoptera;f__Tortricidae;g__Epiblema;s__Epiblema_foenella;
OTU88	d__Eukaryota;p__Arthropoda;c__Insecta;o__Lepidoptera;f__Noctuidae;g__Abagrotis;s__Abagrotis_nefascia;
OTU89	d__Eukaryota;p__Arthropoda;c__Insecta;o__Lepidoptera;f__Noctuidae;g__Apamea;s__Apamea_lateritia;
OTU90	d__Eukaryota;p__Arthropoda;c__Insecta;o__Lepidoptera;f__Nymphalidae;g__Apatura;s__Apatura_iris;
OTU91	d__Eukaryota;p__Arthropoda;c__Insecta;o__Lepidoptera;f__Notodontidae;g__Rhegmatophila;s__Rhegmatophila_vinculum;
OTU92	d__Eukaryota;p__Arthropoda;c__Insecta;o__Lepidoptera;f__Noctuidae;g__Diachrysia;s__Diachrysia_nadeja;
OTU93	d__Eukaryota;p__Arthropoda;c__Insecta;o__Lepidoptera;f__Geometridae;g__Idiodes;s__Idiodes_flexilinea;
OTU94	d__Eukaryota;p__Arthropoda;c__Insecta;o__Lepidoptera;f__Nolidae;g__Kerala;s__Kerala_decipiens;
OTU95	d__Eukaryota;p__Arthropoda;c__Insecta;o__Lepidoptera;f__Tortricidae;g__Pandemis;s__Pandemis_heparana;
OTU96	d__Eukaryota;p__Arthropoda;c__Insecta;o__Lepidoptera;f__Noctuidae;g__Lacanobia;s__Lacanobia_splendens;
OTU97	d__Eukaryota;p__Arthropoda;c__Insecta;o__Lepidoptera;f__Erebidae;g__Arctornis;s__Arctornis_lnigrum;
OTU98	d__Eukaryota;p__Arthropoda;c__Insecta;o__Lepidoptera;f__Tortricidae;g__Olethreutes;s__Olethreutes_sericorana;
OTU99	d__Eukaryota;p__Arthropoda;c__Insecta;o__Lepidoptera;f__Erebidae;g__Hypeugoa;s__Hypeugoa_flavogrisea;
OTU100	d__Eukaryota;p__Arthropoda;c__Insecta;o__Lepidoptera;f__Erebidae;g__Eilema;s__Eilema_ussuricum;
OTU101	d__Eukaryota;p__Arthropoda;c__Insecta;o__Lepidoptera;f__Notodontidae;g__Hexafrenum;s__Hexafrenum_leucodera;
OTU102	d__Eukaryota;p__Arthropoda;c__Insecta;o__Lepidoptera;f__Notodontidae;g__Pheosia;s__Pheosia_rimosa;
OTU103	d__Eukaryota;p__Arthropoda;c__Insecta;o__Lepidoptera;f__Geometridae;g__Dyscia;s__Dyscia_penulataria;
OTU104	d__Eukaryota;p__Arthropoda;c__Insecta;o__Lepidoptera;f__Tortricidae;g__Capricornia;s__Capricornia_boisduvaliana;
OTU105	d__Eukaryota;p__Arthropoda;c__Insecta;o__Lepidoptera;f__Erebidae;g__Eilema;s__Eilema_ussuricum;
OTU106	d__Eukaryota;p__Arthropoda;c__Insecta;o__Lepidoptera;f__Drepanidae;g__Habrosyne;s__Habrosyne_scripta;
OTU107	d__Eukaryota;p__Arthropoda;c__Insecta;o__Trichoptera;f__Limnephilidae;g__Pseudostenophylax;s__Pseudostenophylax_sokrates;
OTU108	d__Eukaryota;p__Arthropoda;c__Insecta;o__Lepidoptera;f__Nymphalidae;g__Nymphalis;s__Nymphalis_io;
OTU109	d__Eukaryota;p__Arthropoda;c__Insecta;o__Lepidoptera;f__Drepanidae;g__Tethea;s__Tethea_ocularis;
OTU110	d__Eukaryota;p__Arthropoda;c__Insecta;o__Lepidoptera;f__Geometridae;g__Protuliocnemis;s__Protuliocnemis_partita;
OTU111	d__Eukaryota;p__Arthropoda;c__Insecta;o__Lepidoptera;f__Bombycidae;g__Oberthueria;s__Oberthueria_caeca;
OTU112	d__Eukaryota;p__Arthropoda;c__Insecta;o__Lepidoptera;f__Noctuidae;g__Athetis;s__Athetis_pallidipennis;
OTU113	d__Eukaryota;p__Arthropoda;c__Insecta;o__Lepidoptera;f__Erebidae;g__Miltochrista;s__Miltochrista_miniata;
OTU114	d__Eukaryota;p__Arthropoda;c__Insecta;o__Lepidoptera;f__Erebidae;g__Asura;s__Asura_unipuncta;
OTU115	d__Eukaryota;p__Arthropoda;c__Insecta;o__Lepidoptera;f__Tortricidae;g__Hedya;s__Hedya_ochroleucana;
OTU116	d__Eukaryota;p__Arthropoda;c__Insecta;o__Lepidoptera;f__Notodontidae;g__Paranerice;s__Paranerice_hoenei;
OTU117	d__Eukaryota;p__Arthropoda;c__Insecta;o__Lepidoptera;f__Noctuidae;g__Amphipoea;s__Amphipoea_fucosa;
OTU118	d__Eukaryota;p__Arthropoda;c__Insecta;o__Lepidoptera;f__Geometridae;g__Hypomecis;s__Hypomecis_punctinalis;
OTU119	d__Eukaryota;p__Arthropoda;c__Insecta;o__Lepidoptera;f__Noctuidae;g__Syngrapha;s__Syngrapha_ain;
OTU120	d__Eukaryota;p__Arthropoda;c__Insecta;o__Lepidoptera;f__Noctuidae;g__Acronicta;s__Acronicta_strigosa;
OTU121	d__Eukaryota;p__Arthropoda;c__Insecta;o__Lepidoptera;f__Noctuidae;g__Diarsia;s__Diarsia_rubifera;
OTU122	d__Eukaryota;p__Arthropoda;c__Insecta;o__Lepidoptera;f__Sphingidae;g__Sphinx;s__Sphinx_morio;
OTU123	d__Eukaryota;p__Arthropoda;c__Insecta;o__Lepidoptera;f__Notodontidae;g__Shaka;s__Shaka_atrovittatus;
OTU124	d__Eukaryota;p__Arthropoda;c__Insecta;o__Lepidoptera;f__Tortricidae;g__Clepsis;s__Clepsis_rurinana;
OTU125	d__Eukaryota;p__Arthropoda;c__Insecta;o__Lepidoptera;f__Erebidae;g__Phragmatobia;s__Phragmatobia_fuliginosa;
OTU126	d__Eukaryota;p__Arthropoda;c__Insecta;o__Lepidoptera;f__Pieridae;g__Gonepteryx;s__Gonepteryx_rhamni;
OTU127	d__Eukaryota;p__Arthropoda;c__Insecta;o__Lepidoptera;f__Nymphalidae;g__Neptis;s__Neptis_tshetverikovi;
OTU128	d__Eukaryota;p__Arthropoda;c__Insecta;o__Lepidoptera;f__Noctuidae;g__Hadena;s__Hadena_variolata;
OTU129	d__Eukaryota;p__Arthropoda;c__Insecta;o__Lepidoptera;f__Geometridae;g__Cabera;s__Cabera_exanthemata;
OTU130	d__Eukaryota;p__Arthropoda;c__Insecta;o__Lepidoptera;f__Tortricidae;g__Notocelia;s__Notocelia_rosaecolana;
OTU131	d__Eukaryota;p__Arthropoda;c__Insecta;o__Lepidoptera;f__Nymphalidae;g__Neptis;s__Neptis_rivularis;
OTU132	d__Eukaryota;p__Arthropoda;c__Insecta;o__Lepidoptera;f__Notodontidae;g__Peridea;s__Peridea_lativitta;
OTU133	d__Eukaryota;p__Arthropoda;c__Insecta;o__Lepidoptera;f__Noctuidae;g__Phyllophila;s__Phyllophila_obliterata;
OTU134	d__Eukaryota;p__Arthropoda;c__Insecta;o__Lepidoptera;f__Geometridae;g__Ourapteryx;s__Ourapteryx_stueningi;
OTU135	d__Eukaryota;p__Arthropoda;c__Insecta;o__Lepidoptera;f__Crambidae;g__Sitochroa;s__Sitochroa_verticalis;
OTU136	d__Eukaryota;p__Arthropoda;c__Insecta;o__Lepidoptera;f__Noctuidae;g__Anacronicta;s__Anacronicta_caliginea;
OTU137	d__Eukaryota;p__Arthropoda;c__Insecta;o__Lepidoptera;f__Erebidae;g__Calliteara;s__Calliteara_contexta;
OTU138	d__Eukaryota;p__Arthropoda;c__Insecta;o__Lepidoptera;f__Noctuidae;g__Acronicta;s__Acronicta_leporina;
OTU139	d__Eukaryota;p__Arthropoda;c__Insecta;o__Lepidoptera;f__Nolidae;g__Pseudoips;s__Pseudoips_prasinana;
OTU140	d__Eukaryota;p__Arthropoda;c__Insecta;o__Lepidoptera;f__Notodontidae;g__Micromelalopha;s__Micromelalopha_sieversi;
OTU141	d__Eukaryota;p__Arthropoda;c__Insecta;o__Lepidoptera;f__Erebidae;g__Eilema;s__Eilema_lutarellum;
OTU142	d__Eukaryota;p__Arthropoda;c__Insecta;o__Lepidoptera;f__Sphingidae;g__Callambulyx;s__Callambulyx_tatarinovii;
OTU143	d__Eukaryota;p__Arthropoda;c__Insecta;o__Lepidoptera;f__Tortricidae;g__Sparganothis;s__Sparganothis_xanthoides;
OTU144	d__Eukaryota;p__Arthropoda;c__Insecta;o__Lepidoptera;f__Geometridae;g__Agathiopsis;s__Agathiopsis_maculata;
OTU145	d__Eukaryota;p__Arthropoda;c__Insecta;o__Lepidoptera;f__Erebidae;g__Lemyra;s__Lemyra_flavalis;
OTU146	d__Eukaryota;p__Arthropoda;c__Insecta;o__Lepidoptera;f__Noctuidae;g__Lamprotes;s__Lamprotes_caureum;
OTU147	d__Eukaryota;p__Arthropoda;c__Insecta;o__Lepidoptera;f__Pyralidae;g__Endotricha;s__Endotricha_persicopa;
OTU148	d__Eukaryota;p__Arthropoda;c__Insecta;o__Lepidoptera;f__Noctuidae;g__Lacanobia;s__Lacanobia_dentata;
OTU149	d__Eukaryota;p__Arthropoda;c__Insecta;o__Lepidoptera;f__Pyralidae;g__Dioryctria;s__Dioryctria_yiai;
OTU150	d__Eukaryota;p__Arthropoda;c__Insecta;o__Lepidoptera;f__Geometridae;g__Cabera;s__Cabera_exanthemata;
OTU151	d__Eukaryota;p__Arthropoda;c__Insecta;o__Lepidoptera;f__Erebidae;g__Eilema;s__Eilema_sororcula;
OTU152	d__Eukaryota;p__Arthropoda;c__Insecta;o__Lepidoptera;f__Noctuidae;g__Eugraphe;s__Eugraphe_sigma;
OTU153	d__Eukaryota;p__Arthropoda;c__Insecta;o__Lepidoptera;f__Crambidae;g__Scoparia;s__Scoparia_ancipitella;
OTU154	d__Eukaryota;p__Arthropoda;c__Insecta;o__Lepidoptera;f__Geometridae;g__Xanthorhoe;s__Xanthorhoe_spadicearia;
OTU155	d__Eukaryota;p__Arthropoda;c__Insecta;o__Lepidoptera;f__Noctuidae;g__Trachea;s__Trachea_melanospila;
OTU156	d__Eukaryota;p__Arthropoda;c__Insecta;o__Lepidoptera;f__Nymphalidae;g__Satyrus;s__Satyrus_ferula;
OTU157	d__Eukaryota;p__Arthropoda;c__Insecta;o__Lepidoptera;f__Geometridae;g__Thetidia;s__Thetidia_albocostaria;
OTU158	d__Eukaryota;p__Arthropoda;c__Insecta;o__Lepidoptera;f__Noctuidae;g__Sineugraphe;s__Sineugraphe_bipartita;
OTU159	d__Eukaryota;p__Arthropoda;c__Insecta;o__Lepidoptera;f__Geometridae;g__Anticypella;s__Anticypella_diffusaria;
OTU160	d__Eukaryota;p__Arthropoda;c__Insecta;o__Lepidoptera;f__Noctuidae;g__Anapoma;s__Anapoma_duplicata;
OTU161	d__Eukaryota;p__Arthropoda;c__Insecta;o__Lepidoptera;f__Noctuidae;g__Xestia;s__Xestia_c-nigrum;
OTU162	d__Eukaryota;p__Arthropoda;c__Insecta;o__Lepidoptera;f__Geometridae;g__Ophthalmitis;s__Ophthalmitis_irrorataria;
OTU163	d__Eukaryota;p__Arthropoda;c__Insecta;o__Lepidoptera;f__Geometridae;g__Arichanna;s__Arichanna_melanaria;
OTU164	d__Eukaryota;p__Arthropoda;c__Insecta;o__Lepidoptera;f__Noctuidae;g__Phyllophila;s__Phyllophila_obliterata;
OTU165	d__Eukaryota;p__Arthropoda;c__Insecta;o__Lepidoptera;f__Euteliidae;g__Lophoptera;s__Lophoptera_sp._BOLD:AAY8252;
OTU166	d__Eukaryota;p__Arthropoda;c__Insecta;o__Lepidoptera;f__Erebidae;g__Calliteara;s__Calliteara_pudibunda;
OTU167	d__Eukaryota;p__Arthropoda;c__Insecta;o__Lepidoptera;f__Geometridae;g__Xanthorhoe;s__Xanthorhoe_quadrifasciata;
OTU168	d__Eukaryota;p__Arthropoda;c__Insecta;o__Lepidoptera;f__Erebidae;g__Simplicia;s__Simplicia_moorei;
OTU169	d__Eukaryota;p__Arthropoda;c__Insecta;o__Lepidoptera;f__Erebidae;g__Bembina;s__Bembina_apicalis;
OTU170	d__Eukaryota;p__Arthropoda;c__Insecta;o__Lepidoptera;f__Tortricidae;g__Pandemis;s__Pandemis_dumetana;
OTU171	d__Eukaryota;p__Arthropoda;c__Insecta;o__Lepidoptera;f__Noctuidae;g__Opigena;s__Opigena_polygona;
OTU172	d__Eukaryota;p__Arthropoda;c__Insecta;o__Lepidoptera;f__Tortricidae;g__Pandemis;s__Pandemis_cinnamomeana;
OTU173	d__Eukaryota;p__Arthropoda;c__Insecta;o__Trichoptera;f__Hydropsychidae;g__Ceratopsyche;s__Ceratopsyche_penicillata;
OTU174	d__Eukaryota;p__Arthropoda;c__Insecta;o__Lepidoptera;f__Erebidae;g__Lophocampa;s__Lophocampa_maculata;
OTU175	d__Eukaryota;p__Arthropoda;c__Insecta;o__Lepidoptera;f__Noctuidae;g__Autographa;s__Autographa_gamma;
OTU176	d__Eukaryota;p__Arthropoda;c__Insecta;o__Lepidoptera;f__Crambidae;g__Catoptria;s__Catoptria_mytilella;
OTU177	d__Eukaryota;p__Arthropoda;c__Insecta;o__Lepidoptera;f__Tortricidae;g__Pelochrista;s__Pelochrista_mollitana;
OTU178	d__Eukaryota;p__Arthropoda;c__Insecta;o__Lepidoptera;f__Geometridae;g__Idiodes;s__Idiodes_flexilinea;
OTU179	d__Eukaryota;p__Arthropoda;c__Insecta;o__Lepidoptera;f__Noctuidae;g__Eugraphe;s__Eugraphe_sigma;
OTU180	d__Eukaryota;p__Arthropoda;c__Insecta;o__Lepidoptera;f__Tortricidae;g__Eucosma;s__Eucosma_sp._DLR77;
OTU181	d__Eukaryota;p__Arthropoda;c__Insecta;o__Lepidoptera;f__Erebidae;g__Bertula;s__Bertula_bistrigata;
OTU182	d__Eukaryota;p__Arthropoda;c__Insecta;o__Lepidoptera;f__Crambidae;g__Evergestis;s__Evergestis_sp._NIBGE_MOT-01257;
OTU183	d__Eukaryota;p__Arthropoda;c__Insecta;o__Lepidoptera;f__Geometridae;g__Eupithecia;s__Eupithecia_druentiata;
OTU184	d__Eukaryota;p__Arthropoda;c__Insecta;o__Lepidoptera;f__Notodontidae;g__Oricia;s__Oricia_sp._truncataDHJ04;
OTU185	d__Eukaryota;p__Arthropoda;c__Insecta;o__Lepidoptera;f__Geometridae;g__Ourapteryx;s__Ourapteryx_nivea;
OTU186	d__Eukaryota;p__Arthropoda;c__Insecta;o__Lepidoptera;f__Geometridae;g__Scopula;s__Scopula_subpunctaria;
OTU187	d__Eukaryota;p__Arthropoda;c__Insecta;o__Lepidoptera;f__Erebidae;g__Calliteara;s__Calliteara_melli;
OTU188	d__Eukaryota;p__Arthropoda;c__Insecta;o__Lepidoptera;f__Geometridae;g__Naxa;s__Naxa_seriaria;
OTU189	d__Eukaryota;p__Arthropoda;c__Insecta;o__Lepidoptera;f__Noctuidae;g__Agrotis;s__Agrotis_ipsilon;
OTU190	d__Eukaryota;p__Arthropoda;c__Insecta;o__Lepidoptera;f__Pyralidae;g__Acrobasis;s__Acrobasis_injunctella;
OTU191	d__Eukaryota;p__Arthropoda;c__Insecta;o__Lepidoptera;f__Cossidae;g__Catopta;s__Catopta_albonubilus;
OTU192	d__Eukaryota;p__Arthropoda;c__Insecta;o__Lepidoptera;f__Tortricidae;g__Archips;s__Archips_xylosteana;
OTU193	d__Eukaryota;p__Arthropoda;c__Insecta;o__Lepidoptera;f__Crambidae;g__Evergestis;s__Evergestis_extimalis;
OTU194	d__Eukaryota;p__Arthropoda;c__Insecta;o__Lepidoptera;f__Drepanidae;g__Tethea;s__Tethea_albicostata;
OTU195	d__Eukaryota;p__Arthropoda;c__Insecta;o__Lepidoptera;f__Tortricidae;g__Pseudosciaphila;s__Pseudosciaphila_branderiana;
OTU196	d__Eukaryota;p__Arthropoda;c__Insecta;o__Lepidoptera;f__Nymphalidae;g__Melanargia;s__Melanargia_asiatica;
OTU197	d__Eukaryota;p__Arthropoda;c__Insecta;o__Lepidoptera;f__Tortricidae;g__Syndemis;s__Syndemis_sp._dr122mcld;
OTU198	d__Eukaryota;p__Arthropoda;c__Insecta;o__Lepidoptera;f__Noctuidae;g__Ochropleura;s__Ochropleura_plecta;
OTU199	d__Eukaryota;p__Arthropoda;c__Insecta;o__Orthoptera;f__Tetrigidae;g__Tetrix;s__Tetrix_japonica;
OTU200	d__Eukaryota;p__Arthropoda;c__Insecta;o__Lepidoptera;f__Nymphalidae;g__Chalinga;s__Chalinga_pratti;
OTU201	d__Eukaryota;p__Arthropoda;c__Insecta;o__Lepidoptera;f__Erebidae;g__Euproctis;s__Euproctis_pulverea;
OTU202	d__Eukaryota;p__Arthropoda;c__Insecta;o__Lepidoptera;f__Noctuidae;g__Eucarta;s__Eucarta_fasciata;
OTU203	d__Eukaryota;p__Arthropoda;c__Insecta;o__Lepidoptera;f__Tortricidae;g__Adoxophyes;s__Adoxophyes_orana;
OTU204	d__Eukaryota;p__Arthropoda;c__Insecta;o__Lepidoptera;f__Pieridae;g__Leptidea;s__Leptidea_morsei;
OTU205	d__Eukaryota;p__Arthropoda;c__Insecta;o__Lepidoptera;f__Noctuidae;g__Abrostola;s__Abrostola_triplasia;
OTU206	d__Eukaryota;p__Arthropoda;c__Insecta;o__Lepidoptera;f__Tortricidae;g__Archips;s__Archips_crataeganus;
OTU207	d__Eukaryota;p__Arthropoda;c__Insecta;o__Lepidoptera;f__Noctuidae;g__Parastichtis;s__Parastichtis_suspecta;
OTU208	d__Eukaryota;p__Arthropoda;c__Insecta;o__Lepidoptera;f__Hesperiidae;g__Ochlodes;s__Ochlodes_venata;
OTU209	d__Eukaryota;p__Arthropoda;c__Insecta;o__Lepidoptera;f__Erebidae;g__Scoliopteryx;s__Scoliopteryx_libatrix;
OTU210	d__Eukaryota;p__Arthropoda;c__Insecta;o__Lepidoptera;f__Tortricidae;g__Apotomis;s__Apotomis_turbidana;
OTU211	d__Eukaryota;p__Arthropoda;c__Insecta;o__Lepidoptera;f__Drepanidae;g__Tethea;s__Tethea_ampliata;
OTU212	d__Eukaryota;p__Arthropoda;c__Insecta;o__Lepidoptera;f__Noctuidae;g__Homorthodes;s__Homorthodes_sp._BOLD:AAZ4723;
OTU213	d__Eukaryota;p__Arthropoda;c__Insecta;o__Lepidoptera;f__Crambidae;g__Scoparia;s__Scoparia_gibbosa;
OTU214	d__Eukaryota;p__Arthropoda;c__Insecta;o__Lepidoptera;f__Erebidae;g__Atolmis;s__Atolmis_rubricollis;
OTU215	d__Eukaryota;p__Arthropoda;c__Insecta;o__Lepidoptera;f__Erebidae;g__Herminia;s__Herminia_tarsipennalis;
OTU216	d__Eukaryota;p__Arthropoda;c__Insecta;o__Lepidoptera;f__Noctuidae;g__Diachrysia;s__Diachrysia_nadeja;
OTU217	d__Eukaryota;p__Arthropoda;c__Insecta;o__Diptera;f__Ephydridae;g__Gymnoclasiopa;s__Gymnoclasiopa_parilis;
OTU218	d__Eukaryota;p__Arthropoda;c__Insecta;o__Lepidoptera;f__Geometridae;g__Melanthia;s__Melanthia_procellata;
OTU219	d__Eukaryota;p__Arthropoda;c__Insecta;o__Lepidoptera;f__Erebidae;g__Chrysorithrum;s__Chrysorithrum_amata;
OTU220	d__Eukaryota;p__Arthropoda;c__Insecta;o__Lepidoptera;f__Geometridae;g__Orthonama;s__Orthonama_obstipata;
OTU221	d__Eukaryota;p__Arthropoda;c__Insecta;o__Lepidoptera;f__Geometridae;g__Macaria;s__Macaria_notata;
OTU222	d__Eukaryota;p__Arthropoda;c__Insecta;o__Lepidoptera;f__Noctuidae;g__Athetis;s__Athetis_pallidipennis;
OTU223	d__Eukaryota;p__Arthropoda;c__Insecta;o__Lepidoptera;f__Drepanidae;g__Oreta;s__Oreta_hoenei;
OTU224	d__Eukaryota;p__Arthropoda;c__Insecta;o__Lepidoptera;f__Lasiocampidae;g__Somadasys;s__Somadasys_brevivenis;
OTU225	d__Eukaryota;p__Arthropoda;c__Insecta;o__Lepidoptera;f__Erebidae;g__Orgyia;s__Orgyia_parallela;
OTU226	d__Eukaryota;p__Arthropoda;c__Insecta;o__Lepidoptera;f__Tortricidae;g__Endothenia;s__Endothenia_hebesana;
OTU227	d__Eukaryota;p__Arthropoda;c__Insecta;o__Lepidoptera;f__Erebidae;g__Rivula;s__Rivula_sericealis;
OTU228	d__Eukaryota;p__Arthropoda;c__Insecta;o__Lepidoptera;f__Noctuidae;g__Ipimorpha;s__Ipimorpha_subtusa;
OTU229	d__Eukaryota;p__Arthropoda;c__Insecta;o__Lepidoptera;f__Crambidae;g__Anania;s__Anania_fuscalis;
OTU230	d__Eukaryota;p__Arthropoda;c__Insecta;o__Lepidoptera;f__Erebidae;g__Drasteria;s__Drasteria_eubapta;
OTU231	d__Eukaryota;p__Arthropoda;c__Insecta;o__Lepidoptera;f__Geometridae;g__Chiasmia;s__Chiasmia_cinerearia;
OTU232	d__Eukaryota;p__Arthropoda;c__Insecta;o__Lepidoptera;f__Geometridae;g__Glaucorhoe;s__Glaucorhoe_magaria;
OTU233	d__Eukaryota;p__Arthropoda;c__Insecta;o__Lepidoptera;f__Noctuidae;g__Xestia;s__Xestia_kollari;
OTU234	d__Eukaryota;p__Arthropoda;c__Insecta;o__Lepidoptera;f__Geometridae;g__Ophthalmitis;s__Ophthalmitis_albosignaria;
OTU235	d__Eukaryota;p__Arthropoda;c__Insecta;o__Lepidoptera;f__Pieridae;g__Pieris;s__Pieris_rapae;
OTU236	d__Eukaryota;p__Arthropoda;c__Insecta;o__Lepidoptera;f__Erebidae;g__Streltzovia;s__Streltzovia_caeria;
OTU237	d__Eukaryota;p__Arthropoda;c__Insecta;o__Lepidoptera;f__Tortricidae;g__Choristoneura;s__Choristoneura_parallela;
OTU238	d__Eukaryota;p__Arthropoda;c__Insecta;o__Lepidoptera;f__Noctuidae;g__Blepharosis;s__Blepharosis_paspa;
OTU239	d__Eukaryota;p__Arthropoda;c__Insecta;o__Lepidoptera;f__Tortricidae;g__Arotrophora;s__Arotrophora_euides;
OTU240	d__Eukaryota;p__Arthropoda;c__Insecta;o__Lepidoptera;f__Noctuidae;g__Autographa;s__Autographa_excelsa;
OTU241	d__Eukaryota;p__Arthropoda;c__Insecta;o__Lepidoptera;f__Erebidae;g__Eilema;s__Eilema_ussuricum;
OTU242	d__Eukaryota;p__Arthropoda;c__Insecta;o__Lepidoptera;f__Tortricidae;g__Acleris;s__Acleris_comariana;
OTU243	d__Eukaryota;p__Arthropoda;c__Insecta;o__Lepidoptera;f__Geometridae;g__Pareulype;s__Pareulype_consanguinea;
OTU244	d__Eukaryota;p__Arthropoda;c__Insecta;o__Lepidoptera;f__Geometridae;g__Hydriomena;s__Hydriomena_furcata;
OTU245	d__Eukaryota;p__Arthropoda;c__Insecta;o__Coleoptera;f__Dytiscidae;g__Prodaticus;s__Prodaticus_grammicus;
OTU246	d__Eukaryota;p__Arthropoda;c__Insecta;o__Lepidoptera;f__Lasiocampidae;g__Odonestis;s__Odonestis_pruni;
OTU247	d__Eukaryota;p__Arthropoda;c__Insecta;o__Lepidoptera;f__Nymphalidae;g__Neptis;s__Neptis_alwina;
OTU248	d__Eukaryota;p__Arthropoda;c__Insecta;o__Lepidoptera;f__Nymphalidae;g__Vanessa;s__Vanessa_cardui;
OTU249	d__Eukaryota;p__Arthropoda;c__Insecta;o__Lepidoptera;f__Crambidae;g__Sitochroa;s__Sitochroa_palealis;
OTU250	d__Eukaryota;p__Arthropoda;c__Insecta;o__Lepidoptera;f__Noctuidae;g__Lithacodia;s__Lithacodia_gracilior;
OTU251	d__Eukaryota;p__Arthropoda;c__Insecta;o__Lepidoptera;f__Nolidae;g__Nola;s__Nola_minna;
OTU252	d__Eukaryota;p__Arthropoda;c__Insecta;o__Lepidoptera;f__Noctuidae;g__Conisania;s__Conisania_suavis;
OTU253	d__Eukaryota;p__Arthropoda;c__Insecta;o__Lepidoptera;f__Tortricidae;g__Apotomis;s__Apotomis_betuletana;
OTU254	d__Eukaryota;p__Arthropoda;c__Insecta;o__Lepidoptera;f__Tortricidae;g__Zeiraphera;s__Zeiraphera_griseana;
OTU255	d__Eukaryota;p__Arthropoda;c__Insecta;o__Lepidoptera;f__Geometridae;g__Idaea;s__Idaea_biselata;
OTU256	d__Eukaryota;p__Arthropoda;c__Insecta;o__Lepidoptera;f__Geometridae;g__Alcis;s__Alcis_repandata;
OTU257	d__Eukaryota;p__Arthropoda;c__Insecta;o__Lepidoptera;f__Noctuidae;g__Phlogophora;s__Phlogophora_interrupta;
OTU258	d__Eukaryota;p__Arthropoda;c__Insecta;o__Lepidoptera;f__Crambidae;g__Dasyscopa;s__Dasyscopa_homogenes;
OTU259	d__Eukaryota;p__Arthropoda;c__Insecta;o__Lepidoptera;f__Sphingidae;g__Deilephila;s__Deilephila_askoldensis;
OTU260	d__Eukaryota;p__Arthropoda;c__Insecta;o__Lepidoptera;f__Crambidae;g__Pseudocatharylla;s__Pseudocatharylla_simplex;
OTU261	d__Eukaryota;p__Arthropoda;c__Insecta;o__Lepidoptera;f__Crambidae;g__Demobotys;s__Demobotys_pervulgalis;
OTU262	d__Eukaryota;p__Arthropoda;c__Insecta;o__Lepidoptera;f__Noctuidae;g__Belciades;s__Belciades_niveola;
OTU263	d__Eukaryota;p__Arthropoda;c__Insecta;o__Lepidoptera;f__Noctuidae;g__Apamea;s__Apamea_veterina;
OTU264	d__Eukaryota;p__Arthropoda;c__Insecta;o__Lepidoptera;f__Noctuidae;g__Lacanobia;s__Lacanobia_contigua;
OTU265	d__Eukaryota;p__Arthropoda;c__Insecta;o__Lepidoptera;f__Drepanidae;g__Parapsestis;s__Parapsestis_tachengensis;
OTU266	d__Eukaryota;p__Arthropoda;c__Insecta;o__Lepidoptera;f__Noctuidae;g__Acronicta;s__Acronicta_alni;
OTU267	d__Eukaryota;p__Arthropoda;c__Insecta;o__Lepidoptera;f__Geometridae;g__Eois;s__Eois_oressigenes;
OTU268	d__Eukaryota;p__Arthropoda;c__Insecta;o__Diptera;f__Muscidae;g__Coenosia;s__Coenosia_mollicula;
OTU269	d__Eukaryota;p__Arthropoda;c__Insecta;o__Lepidoptera;f__Crambidae;g__Loxostege;s__Loxostege_turbidalis;
OTU270	d__Eukaryota;p__Arthropoda;c__Insecta;o__Lepidoptera;f__Noctuidae;g__Deltote;s__Deltote_deceptoria;
OTU271	d__Eukaryota;p__Arthropoda;c__Insecta;o__Lepidoptera;f__Tortricidae;g__Talponia;s__Talponia_sp._lep40SG;
OTU272	d__Eukaryota;p__Arthropoda;c__Insecta;o__Lepidoptera;f__Sphingidae;g__Smerinthus;s__Smerinthus_caecus;
OTU273	d__Eukaryota;p__Arthropoda;c__Insecta;o__Lepidoptera;f__Nymphalidae;g__Boloria;s__Boloria_selenis;
OTU274	d__Eukaryota;p__Arthropoda;c__Insecta;o__Lepidoptera;f__Erebidae;g__Parascotia;s__Parascotia_nisseni;
OTU275	d__Eukaryota;p__Arthropoda;c__Insecta;o__Lepidoptera;f__Geometridae;g__Eupithecia;s__Eupithecia_subcolorata;
OTU276	d__Eukaryota;p__Arthropoda;c__Insecta;o__Lepidoptera;f__Notodontidae;g__Clostera;s__Clostera_anastomosis;
OTU277	d__Eukaryota;p__Arthropoda;c__Insecta;o__Lepidoptera;f__Tortricidae;g__Apotomis;s__Apotomis_albeolana;
OTU278	d__Eukaryota;p__Arthropoda;c__Insecta;o__Lepidoptera;f__Crambidae;g__Spilomelinae_gen._spiloBioLep01;s__Spilomelinae_gen._spiloBioLep01_sp._BioLep206;
OTU279	d__Eukaryota;p__Arthropoda;c__Insecta;o__Lepidoptera;f__Pyralidae;g__Acrobasis;s__Acrobasis_aurorella;
OTU280	d__Eukaryota;p__Arthropoda;c__Insecta;o__Lepidoptera;f__Geometridae;g__Thalera;s__Thalera_chlorosaria;
OTU281	d__Eukaryota;p__Arthropoda;c__Insecta;o__Lepidoptera;f__Notodontidae;g__Peridea;s__Peridea_graeseri;
OTU282	d__Eukaryota;p__Arthropoda;c__Insecta;o__Lepidoptera;f__Pyralidae;g__Pyralis;s__Pyralis_regalis;
OTU283	d__Eukaryota;p__Arthropoda;c__Insecta;o__Lepidoptera;f__Geometridae;g__Chiasmia;s__Chiasmia_cinerearia;
OTU284	d__Eukaryota;p__Arthropoda;c__Insecta;o__Lepidoptera;f__Notodontidae;g__Semidonta;s__Semidonta_biloba;
OTU285	d__Eukaryota;p__Arthropoda;c__Insecta;o__Lepidoptera;f__Tortricidae;g__Metendothenia;s__Metendothenia_atropunctana;
OTU286	d__Eukaryota;p__Arthropoda;c__Insecta;o__Lepidoptera;f__Notodontidae;g__Ptilodon;s__Ptilodon_kuwayamae;
OTU287	d__Eukaryota;p__Arthropoda;c__Insecta;o__Coleoptera;f__Elateridae;g__Melanotus;s__Melanotus_tenebrosus;
OTU288	d__Eukaryota;p__Arthropoda;c__Insecta;o__Lepidoptera;f__Erebidae;g__Schrankia;s__Schrankia_taenialis;
OTU289	d__Eukaryota;p__Arthropoda;c__Insecta;o__Lepidoptera;f__Noctuidae;g__Apamea;s__Apamea_crenata;
OTU290	d__Eukaryota;p__Arthropoda;c__Insecta;o__Lepidoptera;f__Argyresthiidae;g__Argyresthia;s__Argyresthia_laevigatella;
OTU291	d__Eukaryota;p__Arthropoda;c__Insecta;o__Lepidoptera;f__Erebidae;g__Pangrapta;s__Pangrapta_sp._Lep6136;
OTU292	d__Eukaryota;p__Arthropoda;c__Insecta;o__Lepidoptera;f__Tortricidae;g__Diadelomorpha;s__Diadelomorpha_sp._BOLD:ACD3549;
OTU293	d__Eukaryota;p__Arthropoda;c__Insecta;o__Lepidoptera;f__Noctuidae;g__Trisateles;s__Trisateles_emortualis;
OTU294	d__Eukaryota;p__Arthropoda;c__Insecta;o__Lepidoptera;f__Tortricidae;g__Celypha;s__Celypha_flavipalpana;
OTU295	d__Eukaryota;p__Arthropoda;c__Insecta;o__Lepidoptera;f__Crambidae;g__Anania;s__Anania_terrealis;
OTU296	d__Eukaryota;p__Arthropoda;c__Insecta;o__Lepidoptera;f__Noctuidae;g__Xestia;s__Xestia_c-nigrum;
OTU297	d__Eukaryota;p__Arthropoda;c__Insecta;o__Lepidoptera;f__Geometridae;g__Epirrhoe;s__Epirrhoe_supergressa;
OTU298	d__Eukaryota;p__Arthropoda;c__Insecta;o__Lepidoptera;f__Nymphalidae;g__Boloria;s__Boloria_gong;
OTU299	d__Eukaryota;p__Arthropoda;c__Insecta;o__Lepidoptera;f__Limacodidae;g__Sansarea;s__Sansarea_formosana;
OTU300	d__Eukaryota;p__Arthropoda;c__Insecta;o__Lepidoptera;f__Notodontidae;g__Nerice;s__Nerice_davidi;
OTU301	d__Eukaryota;p__Arthropoda;c__Insecta;o__Lepidoptera;f__Erebidae;g__Bertula;s__Bertula_hadenalis;
OTU302	d__Eukaryota;p__Arthropoda;c__Insecta;o__Lepidoptera;f__Geometridae;g__Hydrelia;s__Hydrelia_flammeolaria;
OTU303	d__Eukaryota;p__Arthropoda;c__Insecta;o__Lepidoptera;f__Crambidae;g__Agriphila;s__Agriphila_ruricolella;
OTU304	d__Eukaryota;p__Arthropoda;c__Insecta;o__Lepidoptera;f__Tortricidae;g__Ancylis;s__Ancylis_christiandiana;
OTU305	d__Eukaryota;p__Arthropoda;c__Insecta;o__Lepidoptera;f__Pyralidae;g__Stemmatophora;s__Stemmatophora_valida;
OTU306	d__Eukaryota;p__Arthropoda;c__Insecta;o__Lepidoptera;f__Pieridae;g__Pontia;s__Pontia_edusa;
OTU307	d__Eukaryota;p__Arthropoda;c__Insecta;o__Lepidoptera;f__Geometridae;g__Horisme;s__Horisme_tersata;
OTU308	d__Eukaryota;p__Arthropoda;c__Insecta;o__Lepidoptera;f__Gelechiidae;g__Chionodes;s__Chionodes_electella;
OTU309	d__Eukaryota;p__Arthropoda;c__Insecta;o__Trichoptera;f__Hydropsychidae;g__Hydropsyche;s__Hydropsyche_pellucidula;
OTU310	d__Eukaryota;p__Arthropoda;c__Insecta;o__Lepidoptera;f__Geometridae;g__Iridopsis;s__Iridopsis_larvaria;
OTU311	d__Eukaryota;p__Arthropoda;c__Insecta;o__Lepidoptera;f__Drepanidae;g__Drepana;s__Drepana_curvatula;
OTU312	d__Eukaryota;p__Arthropoda;c__Insecta;o__Lepidoptera;f__Pyralidae;g__Oxybia;s__Oxybia_transversella;
OTU313	d__Eukaryota;p__Arthropoda;c__Insecta;o__Lepidoptera;f__Geometridae;g__Hethemia;s__Hethemia_pistasciaria;
OTU314	d__Eukaryota;p__Arthropoda;c__Insecta;o__Lepidoptera;f__Tortricidae;g__Statherotis;s__Statherotis_euryphaea;
OTU315	d__Eukaryota;p__Arthropoda;c__Insecta;o__Lepidoptera;f__Pyralidae;g__Hypsopygia;s__Hypsopygia_costalis;
OTU316	d__Eukaryota;p__Arthropoda;c__Insecta;o__Lepidoptera;f__Noctuidae;g__Diarsia;s__Diarsia_brunnea;
OTU317	d__Eukaryota;p__Arthropoda;c__Insecta;o__Lepidoptera;f__Tortricidae;g__Olethreutes;s__Olethreutes_auricapitana;
OTU318	d__Eukaryota;p__Arthropoda;c__Insecta;o__Lepidoptera;f__Geometridae;g__Syneora;s__Syneora_cheleuta;
OTU319	d__Eukaryota;p__Arthropoda;c__Insecta;o__Lepidoptera;f__Erebidae;g__Catocala;s__Catocala_fulminea;
OTU320	d__Eukaryota;p__Arthropoda;c__Insecta;o__Lepidoptera;f__Gelechiidae;g__Dichomeris;s__Dichomeris_latipennella;
OTU321	d__unclassified;p__unclassified;c__unclassified;o__unclassified;f__unclassified;g__unclassified;s__unclassified;
OTU322	d__Eukaryota;p__Arthropoda;c__Insecta;o__Trichoptera;f__Glossosomatidae;g__Glossosoma;s__Glossosoma_intermedium;
OTU323	d__Eukaryota;p__Arthropoda;c__Insecta;o__Lepidoptera;f__Erebidae;g__Cyana;s__Cyana_sanguinea;
OTU324	d__Eukaryota;p__Arthropoda;c__Insecta;o__Lepidoptera;f__Geometridae;g__Parectropis;s__Parectropis_similaria;
OTU325	d__Eukaryota;p__Arthropoda;c__Insecta;o__Lepidoptera;f__Noctuidae;g__Mniotype;s__Mniotype_adusta;
OTU326	d__Eukaryota;p__Arthropoda;c__Insecta;o__Lepidoptera;f__Pyralidae;g__Oncocera;s__Oncocera_semirubella;
OTU327	d__Eukaryota;p__Arthropoda;c__Insecta;o__Lepidoptera;f__Tortricidae;g__Acroclita;s__Acroclita_subsequana;
OTU328	d__Eukaryota;p__Arthropoda;c__Insecta;o__Lepidoptera;f__Crambidae;g__Anania;s__Anania_stachydalis;
OTU329	d__Eukaryota;p__Arthropoda;c__Insecta;o__Lepidoptera;f__Geometridae;g__Eupithecia;s__Eupithecia_sp._BOLD:AAI5044;
OTU330	d__Eukaryota;p__Arthropoda;c__Insecta;o__Lepidoptera;f__Tortricidae;g__Eana;s__Eana_canescana;
OTU331	d__Eukaryota;p__Arthropoda;c__Insecta;o__Lepidoptera;f__Tortricidae;g__Clepsis;s__Clepsis_rurinana;
OTU332	d__Eukaryota;p__Arthropoda;c__Insecta;o__Lepidoptera;f__Geometridae;g__Deileptenia;s__Deileptenia_mandschuriaria;
OTU333	d__Eukaryota;p__Arthropoda;c__Insecta;o__Trichoptera;f__Philopotamidae;g__Kisaura;s__Kisaura_sp._XZ_CN1;
OTU334	d__Eukaryota;p__Arthropoda;c__Insecta;o__Lepidoptera;f__Pyralidae;g__Laodamia;s__Laodamia_faecella;
OTU335	d__Eukaryota;p__Arthropoda;c__Insecta;o__Lepidoptera;f__Gelechiidae;g__Monochroa;s__Monochroa_elongella;
OTU336	d__Eukaryota;p__Arthropoda;c__Insecta;o__Lepidoptera;f__Pyralidae;g__Salebriopsis;s__Salebriopsis_albicilla;
OTU337	d__Eukaryota;p__Arthropoda;c__Insecta;o__Lepidoptera;f__Noctuidae;g__Deltote;s__Deltote_bankiana;
OTU338	d__Eukaryota;p__Arthropoda;c__Insecta;o__Lepidoptera;f__Tortricidae;g__Pandemis;s__Pandemis_dumetana;
OTU339	d__Eukaryota;p__Arthropoda;c__Insecta;o__Lepidoptera;f__Tortricidae;g__Epinotia;s__Epinotia_cinereana;
OTU340	d__Eukaryota;p__Arthropoda;c__Insecta;o__Lepidoptera;f__Pyralidae;g__Glyptoteles;s__Glyptoteles_leucacrinella;
OTU341	d__Eukaryota;p__Arthropoda;c__Insecta;o__Lepidoptera;f__Nymphalidae;g__Ypthima;s__Ypthima_baldus;
OTU342	d__Eukaryota;p__Arthropoda;c__Insecta;o__Lepidoptera;f__Geometridae;g__Eupithecia;s__Eupithecia_abbreviata;
OTU343	d__Eukaryota;p__Arthropoda;c__Insecta;o__Lepidoptera;f__Cossidae;g__Zeuzera;s__Zeuzera_multistrigata;
OTU344	d__Eukaryota;p__Arthropoda;c__Insecta;o__Lepidoptera;f__Erebidae;g__Dysgonia;s__Dysgonia_mandschuriana;
OTU345	d__Eukaryota;p__Arthropoda;c__Insecta;o__Lepidoptera;f__Ypsolophidae;g__Ypsolopha;s__Ypsolopha_scabrella;
OTU346	d__Eukaryota;p__Arthropoda;c__Insecta;o__Lepidoptera;f__Pyralidae;g__Chararica;s__Chararica_bicolorella;
OTU347	d__Eukaryota;p__Arthropoda;c__Insecta;o__Lepidoptera;f__Geometridae;g__Xanthorhoe;s__Xanthorhoe_spadicearia;
OTU348	d__Eukaryota;p__Arthropoda;c__Insecta;o__Lepidoptera;f__Gelechiidae;g__Dichomeris;s__Dichomeris_latipennella;
OTU349	d__Eukaryota;p__Arthropoda;c__Insecta;o__Lepidoptera;f__Geometridae;g__Artemidora;s__Artemidora_maracandaria;
OTU350	d__Eukaryota;p__Arthropoda;c__Insecta;o__Trichoptera;f__Rhyacophilidae;g__Rhyacophila;s__Rhyacophila_sp._XZ_CN2;
OTU351	d__Eukaryota;p__Arthropoda;c__Insecta;o__Lepidoptera;f__Noctuidae;g__Amphipoea;s__Amphipoea_oculea;
OTU352	d__Eukaryota;p__Arthropoda;c__Insecta;o__Lepidoptera;f__Crambidae;g__Udea;s__Udea_lutealis;
OTU353	d__Eukaryota;p__Arthropoda;c__Insecta;o__Orthoptera;f__Acrididae;g__Chorthippus;s__Chorthippus_fallax;
OTU354	d__Eukaryota;p__Arthropoda;c__Insecta;o__Lepidoptera;f__Erebidae;g__Pangrapta;s__Pangrapta_vasava;
OTU355	d__Eukaryota;p__Arthropoda;c__Insecta;o__Lepidoptera;f__Blastobasidae;g__Hypatopa;s__Hypatopa_silvestrella;
OTU356	d__Eukaryota;p__Arthropoda;c__Insecta;o__Lepidoptera;f__Tortricidae;g__Zeiraphera;s__Zeiraphera_ratzeburgiana;
OTU357	d__Eukaryota;p__Arthropoda;c__Insecta;o__Lepidoptera;f__Nolidae;g__Meganola;s__Meganola_gigantula;
OTU358	d__Eukaryota;p__Arthropoda;c__Insecta;o__Lepidoptera;f__Tortricidae;g__Spilonota;s__Spilonota_laricana;
OTU359	d__Eukaryota;p__Arthropoda;c__Insecta;o__Trichoptera;f__Brachycentridae;g__Brachycentrus;s__Brachycentrus_americanus;
OTU360	d__Eukaryota;p__Arthropoda;c__Insecta;o__Lepidoptera;f__Tortricidae;g__Eucosma;s__Eucosma_scorzonerana;
OTU361	d__Eukaryota;p__Arthropoda;c__Insecta;o__Lepidoptera;f__Tortricidae;g__Gypsonoma;s__Gypsonoma_sociana;
OTU362	d__Eukaryota;p__Arthropoda;c__Insecta;o__Lepidoptera;f__Crambidae;g__Neodactria;s__Neodactria_sp._n._BOLD-2016;
OTU363	d__Eukaryota;p__Arthropoda;c__Insecta;o__Lepidoptera;f__Noctuidae;g__Deltote;s__Deltote_deceptoria;
OTU364	d__Eukaryota;p__Arthropoda;c__Insecta;o__Lepidoptera;f__Geometridae;g__Aethalura;s__Aethalura_chinensis;
OTU365	d__Eukaryota;p__Arthropoda;c__Insecta;o__Lepidoptera;f__Tortricidae;g__Hedya;s__Hedya_dimidiana;
OTU366	d__Eukaryota;p__Arthropoda;c__Insecta;o__Lepidoptera;f__Tortricidae;g__Celypha;s__Celypha_flavipalpana;
OTU367	d__Eukaryota;p__Arthropoda;c__Insecta;o__Lepidoptera;f__Tortricidae;g__Eucosma;s__Eucosma_albidulana;
OTU368	d__Eukaryota;p__Arthropoda;c__Insecta;o__Lepidoptera;f__Geometridae;g__Scopula;s__Scopula_floslactata;
OTU369	d__Eukaryota;p__Arthropoda;c__Insecta;o__Lepidoptera;f__Geometridae;g__Abraxas;s__Abraxas_grossulariatus;
OTU370	d__Eukaryota;p__Arthropoda;c__Insecta;o__Lepidoptera;f__Noctuidae;g__Elaphria;s__Elaphria_venustula;
OTU371	d__Eukaryota;p__Arthropoda;c__Insecta;o__Lepidoptera;f__Noctuidae;g__Apamea;s__Apamea_indocilis;
OTU372	d__Eukaryota;p__Arthropoda;c__Insecta;o__Lepidoptera;f__Geometridae;g__Arhodia;s__Arhodia_lasiocamparia;
OTU373	d__Eukaryota;p__Arthropoda;c__Insecta;o__Trichoptera;f__Hydropsychidae;g__Parapsyche;s__Parapsyche_beijingensis;
OTU374	d__Eukaryota;p__Arthropoda;c__Insecta;o__Lepidoptera;f__Noctuidae;g__Luperina;s__Luperina_passer;
OTU375	d__Eukaryota;p__Arthropoda;c__Insecta;o__Trichoptera;f__Glossosomatidae;g__Glossosoma;s__Glossosoma_ussuricum;
OTU376	d__Eukaryota;p__Arthropoda;c__Insecta;o__Lepidoptera;f__Tortricidae;g__Olethreutes;s__Olethreutes_sp._BOLD:AAA8542;
OTU377	d__Eukaryota;p__Arthropoda;c__Insecta;o__Lepidoptera;f__Tortricidae;g__Piniphila;s__Piniphila_bifasciana;
OTU378	d__Eukaryota;p__Arthropoda;c__Insecta;o__Lepidoptera;f__Nolidae;g__Nola;s__Nola_aerugula;
OTU379	d__Eukaryota;p__Arthropoda;c__Insecta;o__Lepidoptera;f__Erebidae;g__Eilema;s__Eilema_ussuricum;
OTU380	d__Eukaryota;p__Arthropoda;c__Insecta;o__Lepidoptera;f__Erebidae;g__Hypena;s__Hypena_deceptalis;
OTU381	d__Eukaryota;p__Arthropoda;c__Insecta;o__Lepidoptera;f__Erebidae;g__Paracolax;s__Paracolax_trilinealis;
OTU382	d__Eukaryota;p__Arthropoda;c__Insecta;o__Lepidoptera;f__Argyresthiidae;g__Argyresthia;s__Argyresthia_brockeella;
OTU383	d__Eukaryota;p__Arthropoda;c__Insecta;o__Lepidoptera;f__Gelechiidae;g__Dichomeris;s__Dichomeris_derasella;
OTU384	d__Eukaryota;p__Arthropoda;c__Insecta;o__Lepidoptera;f__Noctuidae;g__Cucullia;s__Cucullia_elongata;
OTU385	d__Eukaryota;p__Arthropoda;c__Insecta;o__Lepidoptera;f__Pyralidae;g__Dioryctria;s__Dioryctria_schuetzeella;
OTU386	d__Eukaryota;p__Arthropoda;c__Insecta;o__Lepidoptera;f__Geometridae;g__Eustroma;s__Eustroma_reticulatum;
OTU387	d__Eukaryota;p__Arthropoda;c__Insecta;o__Lepidoptera;f__Crambidae;g__Platytes;s__Platytes_alpinella;
OTU388	d__Eukaryota;p__Arthropoda;c__Insecta;o__Lepidoptera;f__Gelechiidae;g__Metzneria;s__Metzneria_lappella;
OTU389	d__Eukaryota;p__Arthropoda;c__Insecta;o__Lepidoptera;f__Nymphalidae;g__Fabriciana;s__Fabriciana_adippe;
OTU390	d__Eukaryota;p__Arthropoda;c__Insecta;o__Lepidoptera;f__Papilionidae;g__Parnassius;s__Parnassius_epaphus;
OTU391	d__Eukaryota;p__Arthropoda;c__Insecta;o__Lepidoptera;f__Crambidae;g__Sitochroa;s__Sitochroa_verticalis;
OTU392	d__Eukaryota;p__Arthropoda;c__Insecta;o__Lepidoptera;f__Erebidae;g__Hypena;s__Hypena_stygiana;
OTU393	d__Eukaryota;p__Arthropoda;c__Insecta;o__Lepidoptera;f__Nolidae;g__Nola;s__Nola_sp._Lep8555;
OTU394	d__Eukaryota;p__Arthropoda;c__Insecta;o__Diptera;f__Chironomidae;g__Diamesa;s__Diamesa_zernyi;
OTU395	d__Eukaryota;p__Arthropoda;c__Insecta;o__Lepidoptera;f__Geometridae;g__Laciniodes;s__Laciniodes_unistirpis;
OTU396	d__Eukaryota;p__Arthropoda;c__Insecta;o__Orthoptera;f__Acrididae;g__Chorthippus;s__Chorthippus_fallax;
OTU397	d__Eukaryota;p__Arthropoda;c__Insecta;o__Lepidoptera;f__Yponomeutidae;g__Yponomeuta;s__Yponomeuta_evonymella;
OTU398	d__Eukaryota;p__Arthropoda;c__Insecta;o__Lepidoptera;f__Tortricidae;g__Rhopobota;s__Rhopobota_naevana;
OTU399	d__Eukaryota;p__Arthropoda;c__Insecta;o__Lepidoptera;f__Gelechiidae;g__Faristenia;s__Faristenia_furtumella;
OTU400	d__Eukaryota;p__Arthropoda;c__Insecta;o__Lepidoptera;f__Noctuidae;g__Mythimna;s__Mythimna_impura;
OTU401	d__Eukaryota;p__Arthropoda;c__Insecta;o__Lepidoptera;f__Pyralidae;g__Acrobasis;s__Acrobasis_rubrifasciella;
OTU402	d__Eukaryota;p__Arthropoda;c__Insecta;o__Lepidoptera;f__Pyralidae;g__Sciota;s__Sciota_rhenella;
OTU403	d__Eukaryota;p__Arthropoda;c__Insecta;o__Lepidoptera;f__Notodontidae;g__Neocerura;s__Neocerura_liturata;
OTU404	d__Eukaryota;p__Arthropoda;c__Insecta;o__Lepidoptera;f__Ypsolophidae;g__Ypsolopha;s__Ypsolopha_parenthesella;
OTU405	d__Eukaryota;p__Arthropoda;c__Insecta;o__Lepidoptera;f__Crambidae;g__Palpita;s__Palpita_nigropunctalis;
OTU406	d__Eukaryota;p__Arthropoda;c__Insecta;o__Lepidoptera;f__Geometridae;g__Gagitodes;s__Gagitodes_sagittata;
OTU407	d__Eukaryota;p__Arthropoda;c__Insecta;o__Lepidoptera;f__Tortricidae;g__Pseudargyrotoza;s__Pseudargyrotoza_conwagana;
OTU408	d__Eukaryota;p__Arthropoda;c__Insecta;o__Lepidoptera;f__Tortricidae;g__Lobesia;s__Lobesia_botrana;
OTU409	d__Eukaryota;p__Arthropoda;c__Insecta;o__Lepidoptera;f__Erebidae;g__Hydrillodes;s__Hydrillodes_lentalis;
OTU410	d__Eukaryota;p__Arthropoda;c__Insecta;o__Lepidoptera;f__Noctuidae;g__Corgatha;s__Corgatha_costimacula;
OTU411	d__Eukaryota;p__Arthropoda;c__Insecta;o__Lepidoptera;f__Geometridae;g__Catarhoe;s__Catarhoe_cuculata;
OTU412	d__Eukaryota;p__Arthropoda;c__Insecta;o__Lepidoptera;f__Geometridae;g__Eupithecia;s__Eupithecia_goossensiata;
OTU413	d__Eukaryota;p__Arthropoda;c__Insecta;o__Lepidoptera;f__Argyresthiidae;g__Argyresthia;s__Argyresthia_conjugella;
OTU414	d__Eukaryota;p__Arthropoda;c__Insecta;o__Hemiptera;f__Psyllidae;g__Cacopsylla;s__Cacopsylla_burckhardti;
OTU415	d__Eukaryota;p__Arthropoda;c__Insecta;o__Lepidoptera;f__Gelechiidae;g__Bryotropha;s__Bryotropha_domestica;
OTU416	d__Eukaryota;p__Arthropoda;c__Insecta;o__Lepidoptera;f__Geometridae;g__Eupithecia;s__Eupithecia_coloradensis;
OTU417	d__Eukaryota;p__Arthropoda;c__Insecta;o__Lepidoptera;f__Nolidae;g__Nola;s__Nola_pustulata;
OTU418	d__Eukaryota;p__Arthropoda;c__Insecta;o__Lepidoptera;f__Tortricidae;g__Eucosma;s__Eucosma_aemulana;
OTU419	d__Eukaryota;p__Arthropoda;c__Insecta;o__Lepidoptera;f__Pyralidae;g__Dioryctria;s__Dioryctria_yiai;
OTU420	d__Eukaryota;p__Arthropoda;c__Insecta;o__Lepidoptera;f__Drepanidae;g__Sabra;s__Sabra_harpagula;
OTU421	d__Eukaryota;p__Arthropoda;c__Insecta;o__Lepidoptera;f__Noctuidae;g__Pseudohermonassa;s__Pseudohermonassa_tenuicula;
OTU422	d__Eukaryota;p__Arthropoda;c__Insecta;o__Lepidoptera;f__Gracillariidae;g__Caloptilia;s__Caloptilia_stigmatella;
OTU423	d__Eukaryota;p__Arthropoda;c__Insecta;o__Lepidoptera;f__Geometridae;g__Lomaspilis;s__Lomaspilis_marginata;
OTU424	d__Eukaryota;p__Arthropoda;c__Insecta;o__Lepidoptera;f__Nolidae;g__Pseudoips;s__Pseudoips_prasinana;
OTU425	d__Eukaryota;p__Arthropoda;c__Insecta;o__Lepidoptera;f__Pyralidae;g__Laodamia;s__Laodamia_faecella;
OTU426	d__Eukaryota;p__Arthropoda;c__Insecta;o__Lepidoptera;f__Geometridae;g__Peribatodes;s__Peribatodes_perversaria;
OTU427	d__Eukaryota;p__Arthropoda;c__Insecta;o__Hemiptera;f__Cicadidae;g__Cicadetta;s__Cicadetta_admirabilis;
OTU428	d__Eukaryota;p__Arthropoda;c__Insecta;o__Lepidoptera;f__Tortricidae;g__Archips;s__Archips_sp._PK01;
OTU429	d__Eukaryota;p__Arthropoda;c__Insecta;o__Lepidoptera;f__Geometridae;g__Auaxa;s__Auaxa_sulphurea;
OTU430	d__Eukaryota;p__Arthropoda;c__Insecta;o__Lepidoptera;f__Tortricidae;g__Acleris;s__Acleris_chalybeana;
OTU431	d__Eukaryota;p__Arthropoda;c__Insecta;o__Lepidoptera;f__Geometridae;g__Piercia;s__Piercia_imbrata;
OTU432	d__Eukaryota;p__Arthropoda;c__Insecta;o__Hemiptera;f__Cicadellidae;g__Evacanthus;s__Evacanthus_danmainus;
OTU433	d__Eukaryota;p__Arthropoda;c__Insecta;o__Lepidoptera;f__Tortricidae;g__Clepsis;s__Clepsis_persicana;
OTU434	d__Eukaryota;p__Arthropoda;c__Insecta;o__Lepidoptera;f__Nymphalidae;g__Coenonympha;s__Coenonympha_oedippus;
OTU435	d__Eukaryota;p__Arthropoda;c__Insecta;o__Lepidoptera;f__Yponomeutidae;g__Yponomeuta;s__Yponomeuta_malinellus;
OTU436	d__Eukaryota;p__Arthropoda;c__Insecta;o__Lepidoptera;f__Pyralidae;g__Sciota;s__Sciota_adelphella;
OTU437	d__Eukaryota;p__Arthropoda;c__Insecta;o__Lepidoptera;f__Crambidae;g__Pyrausta;s__Pyrausta_despicata;
OTU438	d__Eukaryota;p__Arthropoda;c__Insecta;o__Lepidoptera;f__Geometridae;g__Scopula;s__Scopula_subpunctaria;
OTU439	d__Eukaryota;p__Arthropoda;c__Insecta;o__Lepidoptera;f__Geometridae;g__Chiasmia;s__Chiasmia_clathrata;
OTU440	d__Eukaryota;p__Arthropoda;c__Insecta;o__Lepidoptera;f__Geometridae;g__Cabera;s__Cabera_pusaria;
OTU441	d__Eukaryota;p__Arthropoda;c__Insecta;o__Orthoptera;f__Acrididae;g__Chorthippus;s__Chorthippus_fallax;
OTU442	d__Eukaryota;p__Arthropoda;c__Insecta;o__Lepidoptera;f__Ypsolophidae;g__Ypsolopha;s__Ypsolopha_dentella;
OTU443	d__Eukaryota;p__Arthropoda;c__Insecta;o__Lepidoptera;f__Tortricidae;g__Gypsonoma;s__Gypsonoma_dealbana;
OTU444	d__Eukaryota;p__Arthropoda;c__Insecta;o__Lepidoptera;f__Geometridae;g__Eupithecia;s__Eupithecia_sp._56_XZ-2019;
OTU445	d__Eukaryota;p__Arthropoda;c__Insecta;o__Lepidoptera;f__Geometridae;g__Geometra;s__Geometra_valida;
OTU446	d__Eukaryota;p__Arthropoda;c__Insecta;o__Lepidoptera;f__Noctuidae;g__Lacanobia;s__Lacanobia_contigua;
OTU447	d__Eukaryota;p__Arthropoda;c__Insecta;o__Lepidoptera;f__Crambidae;g__Agrotera;s__Agrotera_ignepicta;
OTU448	d__Eukaryota;p__Arthropoda;c__Insecta;o__Diptera;f__Syrphidae;g__Eupeodes;s__Eupeodes_corollae;
OTU449	d__Eukaryota;p__Arthropoda;c__Insecta;o__Lepidoptera;f__Pyralidae;g__Nyctegretis;s__Nyctegretis_lineana;
OTU450	d__Eukaryota;p__Arthropoda;c__Insecta;o__Lepidoptera;f__Geometridae;g__Eupithecia;s__Eupithecia_subcolorata;
OTU451	d__Eukaryota;p__Arthropoda;c__Insecta;o__Orthoptera;f__Acrididae;g__Chorthippus;s__Chorthippus_fallax;
OTU452	d__Eukaryota;p__Arthropoda;c__Insecta;o__Diptera;f__Chironomidae;g__Diamesa;s__Diamesa_hyperborea;
OTU453	d__Eukaryota;p__Arthropoda;c__Insecta;o__Orthoptera;f__Acrididae;g__Chorthippus;s__Chorthippus_fallax;
OTU454	d__Eukaryota;p__Arthropoda;c__Insecta;o__Lepidoptera;f__Pyralidae;g__Dioryctria;s__Dioryctria_banksiella;
OTU455	d__Eukaryota;p__Arthropoda;c__Insecta;o__Lepidoptera;f__Geometridae;g__Rheumaptera;s__Rheumaptera_hastata;
OTU456	d__Eukaryota;p__Arthropoda;c__Insecta;o__Lepidoptera;f__Crambidae;g__Omiodes;s__Omiodes_tristrialis;
OTU457	d__Eukaryota;p__Arthropoda;c__Insecta;o__Lepidoptera;f__Carposinidae;g__Carposina;s__Carposina_sasakii;
OTU458	d__Eukaryota;p__Arthropoda;c__Insecta;o__Lepidoptera;f__Tortricidae;g__Epinotia;s__Epinotia_pygmaeana;
OTU459	d__Eukaryota;p__Arthropoda;c__Insecta;o__Lepidoptera;f__Tortricidae;g__Acleris;s__Acleris_youngana;
OTU460	d__Eukaryota;p__Arthropoda;c__Insecta;o__Lepidoptera;f__Tortricidae;g__Pandemis;s__Pandemis_dumetana;
OTU461	d__Eukaryota;p__Arthropoda;c__Arachnida;o__Trombidiformes;f__Erythraeidae;g__Leptus;s__Leptus_sp._BOLD:ADE0627;
OTU462	d__Eukaryota;p__Arthropoda;c__Insecta;o__Lepidoptera;f__Geometridae;g__Scopula;s__Scopula_subpunctaria;
OTU463	d__Eukaryota;p__Arthropoda;c__Insecta;o__Lepidoptera;f__Crambidae;g__Nomophila;s__Nomophila_noctuella;
OTU464	d__Eukaryota;p__Arthropoda;c__Insecta;o__Diptera;f__Limoniidae;g__Rhipidia;s__Rhipidia_maculata;
OTU465	d__Eukaryota;p__Arthropoda;c__Insecta;o__Lepidoptera;f__Gelechiidae;g__Dichomeris;s__Dichomeris_xuthochyta;
OTU466	d__Eukaryota;p__Arthropoda;c__Insecta;o__Lepidoptera;f__Erebidae;g__Miltochrista;s__Miltochrista_miniata;
OTU467	d__Eukaryota;p__Arthropoda;c__Insecta;o__Hemiptera;f__Aphrophoridae;g__Sinophora;s__Sinophora_sp._6_QW-2021;
OTU468	d__Eukaryota;p__Arthropoda;c__Insecta;o__Orthoptera;f__Acrididae;g__Chorthippus;s__Chorthippus_fallax;
OTU469	d__Eukaryota;p__Arthropoda;c__Insecta;o__Lepidoptera;f__Tortricidae;g__Dichrorampha;s__Dichrorampha_simpliciana;
OTU470	d__Eukaryota;p__Arthropoda;c__Insecta;o__Lepidoptera;f__Geometridae;g__Psaliodes;s__Psaliodes_sp._BOLD:AAP1638;
OTU471	d__Eukaryota;p__Arthropoda;c__Insecta;o__Lepidoptera;f__Gelechiidae;g__Brachmia;s__Brachmia_dimidiella;
OTU472	d__Eukaryota;p__Arthropoda;c__Insecta;o__Lepidoptera;f__Tortricidae;g__Acleris;s__Acleris_fimbriana;
OTU473	d__Eukaryota;p__Arthropoda;c__Insecta;o__Lepidoptera;f__Nymphalidae;g__Fabriciana;s__Fabriciana_xipe;
OTU474	d__Eukaryota;p__Arthropoda;c__Insecta;o__Lepidoptera;f__Geometridae;g__Ophthalmitis;s__Ophthalmitis_irrorataria;
OTU475	d__Eukaryota;p__Arthropoda;c__Insecta;o__Lepidoptera;f__Geometridae;g__Idaea;s__Idaea_effusaria;
OTU476	d__Eukaryota;p__Arthropoda;c__Insecta;o__Trichoptera;f__Glossosomatidae;g__Glossosoma;s__Glossosoma_intermedium;
OTU477	d__Eukaryota;p__Arthropoda;c__Insecta;o__Lepidoptera;f__Geometridae;g__Idaea;s__Idaea_effusaria;
OTU478	d__Eukaryota;p__Arthropoda;c__Insecta;o__Lepidoptera;f__Noctuidae;g__Amphipyra;s__Amphipyra_perflua;
OTU479	d__Eukaryota;p__Arthropoda;c__Insecta;o__Lepidoptera;f__Geometridae;g__Eois;s__Eois_phaneroscia;
OTU480	d__Eukaryota;p__Arthropoda;c__Insecta;o__Lepidoptera;f__Tortricidae;g__Aethes;s__Aethes_smeathmanniana;
OTU481	d__Eukaryota;p__Arthropoda;c__Insecta;o__Orthoptera;f__Acrididae;g__Chorthippus;s__Chorthippus_fallax;
OTU482	d__Eukaryota;p__Arthropoda;c__Insecta;o__Orthoptera;f__Acrididae;g__Chorthippus;s__Chorthippus_fallax;
OTU483	d__Eukaryota;p__Arthropoda;c__Insecta;o__Orthoptera;f__Acrididae;g__Chorthippus;s__Chorthippus_fallax;
OTU484	d__Eukaryota;p__Arthropoda;c__Insecta;o__Trichoptera;f__Uenoidae;g__Neophylax;s__Neophylax_mitchelli;
OTU485	d__Eukaryota;p__Arthropoda;c__Insecta;o__Orthoptera;f__Acrididae;g__Chorthippus;s__Chorthippus_fallax;
OTU486	d__Eukaryota;p__Arthropoda;c__Insecta;o__Lepidoptera;f__Drepanidae;g__Ochropacha;s__Ochropacha_duplaris;
OTU487	d__Eukaryota;p__Arthropoda;c__Insecta;o__Lepidoptera;f__Pyralidae;g__Sciota;s__Sciota_fumella;
OTU488	d__Eukaryota;p__Ascomycota;c__Dothideomycetes;o__Cladosporiales;f__Cladosporiaceae;g__Cladosporium;s__Cladosporium_cladosporioides;
OTU489	d__Eukaryota;p__Arthropoda;c__Insecta;o__Lepidoptera;f__Geometridae;g__Laciniodes;s__Laciniodes_denigrata;
OTU490	d__Eukaryota;p__Arthropoda;c__Insecta;o__Lepidoptera;f__Erebidae;g__Nudina;s__Nudina_artaxidia;
OTU491	d__Eukaryota;p__Arthropoda;c__Insecta;o__Lepidoptera;f__Geometridae;g__Epirrhoe;s__Epirrhoe_tristata;
OTU492	d__Eukaryota;p__Arthropoda;c__Insecta;o__Lepidoptera;f__Erebidae;g__Euproctis;s__Euproctis_similis;
OTU493	d__Eukaryota;p__Arthropoda;c__Insecta;o__Lepidoptera;f__Noctuidae;g__Mythimna;s__Mythimna_impura;
OTU494	d__Eukaryota;p__Arthropoda;c__Insecta;o__Lepidoptera;f__Tortricidae;g__Choristoneura;s__Choristoneura_luticostana;
OTU495	d__Eukaryota;p__Arthropoda;c__Insecta;o__Lepidoptera;f__Geometridae;g__Eupithecia;s__Eupithecia_exiguata;
OTU496	d__Eukaryota;p__Arthropoda;c__Insecta;o__Lepidoptera;f__Geometridae;g__Eupithecia;s__Eupithecia_lariciata;
OTU497	d__Eukaryota;p__Ascomycota;c__Lecanoromycetes;o__Teloschistales;f__Teloschistaceae;g__Caloplaca;s__Caloplaca_camptidia;
OTU498	d__Eukaryota;p__Arthropoda;c__Insecta;o__Lepidoptera;f__Tortricidae;g__Eana;s__Eana_niveosana;
OTU499	d__Eukaryota;p__Arthropoda;c__Insecta;o__Lepidoptera;f__Tortricidae;g__Acleris;s__Acleris_affinatana;
OTU500	d__Eukaryota;p__Arthropoda;c__Insecta;o__Lepidoptera;f__Geometridae;g__Electrophaes;s__Electrophaes_corylata;
OTU501	d__Eukaryota;p__Arthropoda;c__Insecta;o__Lepidoptera;f__Noctuidae;g__Polia;s__Polia_nebulosa;
OTU502	d__Eukaryota;p__Arthropoda;c__Insecta;o__Lepidoptera;f__Geometridae;g__Macaria;s__Macaria_wauaria;
OTU503	d__Eukaryota;p__Arthropoda;c__Insecta;o__Hymenoptera;f__Trichogrammatidae;g__Trichogramma;s__Trichogramma_sp._BIOUG20670-G12;
OTU504	d__Eukaryota;p__Arthropoda;c__Insecta;o__Lepidoptera;f__Pyralidae;g__Dioryctria;s__Dioryctria_abietella;
OTU505	d__Eukaryota;p__Arthropoda;c__Insecta;o__Lepidoptera;f__Geometridae;g__Nemoria;s__Nemoria_rectilinea;
OTU506	d__Eukaryota;p__Arthropoda;c__Insecta;o__Lepidoptera;f__Gelechiidae;g__Bryotropha;s__Bryotropha_similis;
OTU507	d__Eukaryota;p__Arthropoda;c__Insecta;o__Lepidoptera;f__Crambidae;g__Diplopseustis;s__Diplopseustis_perieresalis;
OTU508	d__Eukaryota;p__Arthropoda;c__Insecta;o__Lepidoptera;f__Nymphalidae;g__Coenonympha;s__Coenonympha_oedippus;
OTU509	d__Eukaryota;p__Arthropoda;c__Insecta;o__Lepidoptera;f__Lycaenidae;g__Bothrinia;s__Bothrinia_nebulosa;
OTU510	d__Bacteria;p__Tenericutes;c__Mollicutes;o__Entomoplasmatales;f__Spiroplasmataceae;g__Spiroplasma;s__Spiroplasma_phoeniceum;
OTU511	d__Eukaryota;p__Arthropoda;c__Insecta;o__Lepidoptera;f__Cossidae;g__Eogystia;s__Eogystia_hippophaecolus;
OTU512	d__Eukaryota;p__Arthropoda;c__Insecta;o__Lepidoptera;f__Oecophoridae;g__Anchinia;s__Anchinia_laureolella;
OTU513	d__Eukaryota;p__Arthropoda;c__Insecta;o__Lepidoptera;f__Tortricidae;g__Epinotia;s__Epinotia_lomonana;
OTU514	d__Eukaryota;p__Arthropoda;c__Insecta;o__Lepidoptera;f__Erebidae;g__Eilema;s__Eilema_ussuricum;
OTU515	d__Eukaryota;p__Arthropoda;c__Insecta;o__Lepidoptera;f__Pyralidae;g__Dioryctria;s__Dioryctria_yiai;
OTU516	d__Eukaryota;p__Arthropoda;c__Insecta;o__Orthoptera;f__Acrididae;g__Chorthippus;s__Chorthippus_fallax;
OTU517	d__Eukaryota;p__Arthropoda;c__Insecta;o__Orthoptera;f__Acrididae;g__Aeropedellus;s__Aeropedellus_reuteri;
OTU518	d__Eukaryota;p__Arthropoda;c__Insecta;o__Orthoptera;f__Acrididae;g__Chorthippus;s__Chorthippus_fallax;
OTU519	d__Eukaryota;p__Arthropoda;c__Insecta;o__Orthoptera;f__Acrididae;g__Chorthippus;s__Chorthippus_fallax;
OTU520	d__Eukaryota;p__Arthropoda;c__Insecta;o__Orthoptera;f__Acrididae;g__Chorthippus;s__Chorthippus_fallax;
OTU521	d__Eukaryota;p__Arthropoda;c__Insecta;o__Orthoptera;f__Acrididae;g__Chorthippus;s__Chorthippus_fallax;
OTU522	d__Eukaryota;p__Arthropoda;c__Insecta;o__Lepidoptera;f__Tortricidae;g__Choristoneura;s__Choristoneura_evanidana;
OTU523	d__Eukaryota;p__Arthropoda;c__Insecta;o__Lepidoptera;f__Geometridae;g__Euphyia;s__Euphyia_intermediata;
OTU524	d__Eukaryota;p__Arthropoda;c__Insecta;o__Lepidoptera;f__Nymphalidae;g__Nymphalis;s__Nymphalis_urticae;
OTU525	d__Eukaryota;p__Arthropoda;c__Insecta;o__Lepidoptera;f__Tortricidae;g__Dichrorampha;s__Dichrorampha_simpliciana;
OTU526	d__Eukaryota;p__Arthropoda;c__Insecta;o__Lepidoptera;f__Drepanidae;g__Parapsestis;s__Parapsestis_argenteopicta;
OTU527	d__unclassified;p__unclassified;c__unclassified;o__unclassified;f__unclassified;g__unclassified;s__unclassified;
OTU528	d__Eukaryota;p__Arthropoda;c__Insecta;o__Lepidoptera;f__Crambidae;g__Eudonia;s__Eudonia_mercurella;
OTU529	d__Eukaryota;p__Arthropoda;c__Insecta;o__Diptera;f__Ephydridae;g__Gymnoclasiopa;s__Gymnoclasiopa_bohemanni;
OTU530	d__Eukaryota;p__Arthropoda;c__Insecta;o__Lepidoptera;f__Coleophoridae;g__Coleophora;s__Coleophora_uniphalli;
OTU531	d__Eukaryota;p__Arthropoda;c__Insecta;o__Lepidoptera;f__Geometridae;g__Ophthalmitis;s__Ophthalmitis_irrorataria;
OTU532	d__Eukaryota;p__Arthropoda;c__Insecta;o__Lepidoptera;f__Nymphalidae;g__Fabriciana;s__Fabriciana_jainadeva;
OTU533	d__Eukaryota;p__Arthropoda;c__Insecta;o__Lepidoptera;f__Geometridae;g__Lomographa;s__Lomographa_temerata;
OTU534	d__Eukaryota;p__Arthropoda;c__Insecta;o__Lepidoptera;f__Geometridae;g__Isochromodes;s__Isochromodes_polvoreata_group_sp._BOLD:AAF3554;
OTU535	d__Eukaryota;p__Arthropoda;c__Insecta;o__Lepidoptera;f__Erebidae;g__Miltochrista;s__Miltochrista_miniata;
OTU536	d__Eukaryota;p__Arthropoda;c__Insecta;o__Lepidoptera;f__Tortricidae;g__Celypha;s__Celypha_flavipalpana;
OTU537	d__Eukaryota;p__Arthropoda;c__Insecta;o__Lepidoptera;f__Tortricidae;g__Choristoneura;s__Choristoneura_hebenstreitella;
OTU538	d__Eukaryota;p__Arthropoda;c__Insecta;o__Lepidoptera;f__Crambidae;g__Eudonia;s__Eudonia_truncicolella;
OTU539	d__Eukaryota;p__Arthropoda;c__Insecta;o__Lepidoptera;f__Crambidae;g__Margarosticha;s__Margarosticha_repetitalis;
OTU540	d__Eukaryota;p__Arthropoda;c__Insecta;o__Lepidoptera;f__Pieridae;g__Leptidea;s__Leptidea_morsei;
OTU541	d__Eukaryota;p__Arthropoda;c__Insecta;o__Lepidoptera;f__Erebidae;g__Calliteara;s__Calliteara_contexta;
OTU542	d__Eukaryota;p__Arthropoda;c__Insecta;o__Lepidoptera;f__Tortricidae;g__Asaphistis;s__Asaphistis_protosema;
OTU543	d__Eukaryota;p__Arthropoda;c__Insecta;o__Lepidoptera;f__Geometridae;g__Idaea;s__Idaea_aversata;
OTU544	d__Eukaryota;p__Arthropoda;c__Insecta;o__Lepidoptera;f__Noctuidae;g__Dichagyris;s__Dichagyris_signifera;
OTU545	d__Eukaryota;p__Arthropoda;c__Insecta;o__Neuroptera;f__Hemerobiidae;g__Neuronema;s__Neuronema_laminatum;
OTU546	d__Eukaryota;p__Arthropoda;c__Insecta;o__Lepidoptera;f__Tortricidae;g__Acleris;s__Acleris_logiana;
OTU547	d__Eukaryota;p__Arthropoda;c__Insecta;o__Lepidoptera;f__Tortricidae;g__Pandemis;s__Pandemis_heparana;
OTU548	d__Eukaryota;p__Arthropoda;c__Insecta;o__Lepidoptera;f__Pyralidae;g__Dioryctria;s__Dioryctria_yiai;
OTU549	d__Eukaryota;p__Arthropoda;c__Insecta;o__Lepidoptera;f__Gelechiidae;g__Bryotropha;s__Bryotropha_purpurella;
OTU550	d__Eukaryota;p__Arthropoda;c__Insecta;o__Lepidoptera;f__Erebidae;g__Zanclognatha;s__Zanclognatha_lunalis;
OTU551	d__Eukaryota;p__Arthropoda;c__Insecta;o__Lepidoptera;f__Cossidae;g__Yakudza;s__Yakudza_vicarius;
OTU552	d__Eukaryota;p__Arthropoda;c__Insecta;o__Trichoptera;f__Hydropsychidae;g__Ceratopsyche;s__Ceratopsyche_sp._ZS23;
OTU553	d__Eukaryota;p__Arthropoda;c__Insecta;o__Lepidoptera;f__Pyralidae;g__Laodamia;s__Laodamia_faecella;
OTU554	d__Eukaryota;p__Arthropoda;c__Insecta;o__Lepidoptera;f__Nymphalidae;g__Nymphalis;s__Nymphalis_ladakensis;
OTU555	d__Eukaryota;p__Arthropoda;c__Insecta;o__Lepidoptera;f__Noctuidae;g__Eucarta;s__Eucarta_fasciata;
OTU556	d__Eukaryota;p__Ascomycota;c__Eurotiomycetes;o__Eurotiales;f__Aspergillaceae;g__Penicillium;s__Penicillium_sclerotiorum;
OTU557	d__Eukaryota;p__Arthropoda;c__Insecta;o__Orthoptera;f__Acrididae;g__Chorthippus;s__Chorthippus_fallax;
OTU558	d__Eukaryota;p__Arthropoda;c__Insecta;o__Orthoptera;f__Acrididae;g__Chorthippus;s__Chorthippus_fallax;
OTU559	d__Eukaryota;p__Arthropoda;c__Insecta;o__Coleoptera;f__Elateridae;g__Melanotus;s__Melanotus_villosus;
OTU560	d__Eukaryota;p__Arthropoda;c__Insecta;o__Orthoptera;f__Acrididae;g__Stenobothrus;s__Stenobothrus_lineatus;
OTU561	d__Eukaryota;p__Arthropoda;c__Insecta;o__Lepidoptera;f__Papilionidae;g__Papilio;s__Papilio_machaon;
OTU562	d__Eukaryota;p__Arthropoda;c__Insecta;o__Orthoptera;f__Acrididae;g__Chorthippus;s__Chorthippus_fallax;
OTU563	d__Eukaryota;p__Arthropoda;c__Insecta;o__Lepidoptera;f__Papilionidae;g__Papilio;s__Papilio_machaon;
OTU564	d__Eukaryota;p__Arthropoda;c__Insecta;o__Orthoptera;f__Acrididae;g__Chorthippus;s__Chorthippus_fallax;
OTU565	d__Eukaryota;p__Arthropoda;c__Insecta;o__Orthoptera;f__Acrididae;g__Stenobothrus;s__Stenobothrus_sp._BOLD:AAG5331;
OTU566	d__Eukaryota;p__Arthropoda;c__Insecta;o__Lepidoptera;f__Sphingidae;g__Marumba;s__Marumba_sperchius;
OTU567	d__Eukaryota;p__Arthropoda;c__Insecta;o__Coleoptera;f__Curculionidae;g__norank_Curculionidae;s__Simulium_bezzii;
OTU568	d__Eukaryota;p__Arthropoda;c__Insecta;o__Orthoptera;f__Acrididae;g__Stenobothrus;s__Stenobothrus_lineatus;
OTU569	d__Eukaryota;p__Arthropoda;c__Insecta;o__Orthoptera;f__Acrididae;g__Chorthippus;s__Chorthippus_fallax;
OTU570	d__Eukaryota;p__Arthropoda;c__Insecta;o__Orthoptera;f__Acrididae;g__Chorthippus;s__Chorthippus_fallax;
OTU571	d__Eukaryota;p__Oomycota;c__norank_Oomycota;o__Peronosporales;f__Peronosporaceae;g__Nothophytophthora;s__Nothophytophthora_caduca;
OTU572	d__Eukaryota;p__Arthropoda;c__Insecta;o__Orthoptera;f__Acrididae;g__Chorthippus;s__Chorthippus_fallax;
OTU573	d__unclassified;p__unclassified;c__unclassified;o__unclassified;f__unclassified;g__unclassified;s__unclassified;
OTU574	d__Eukaryota;p__Arthropoda;c__Insecta;o__Orthoptera;f__Acrididae;g__Chorthippus;s__Chorthippus_fallax;
OTU575	d__Eukaryota;p__Arthropoda;c__Insecta;o__Orthoptera;f__Acrididae;g__Chorthippus;s__Chorthippus_fallax;
OTU576	d__Eukaryota;p__Arthropoda;c__Insecta;o__Lepidoptera;f__Notodontidae;g__Pheosiopsis;s__Pheosiopsis_gaedei;
OTU577	d__Eukaryota;p__Arthropoda;c__Insecta;o__Lepidoptera;f__Argyresthiidae;g__Argyresthia;s__Argyresthia_conjugella;
OTU578	d__Eukaryota;p__Ascomycota;c__Lecanoromycetes;o__Lecanorales;f__Stereocaulaceae;g__Lepraria;s__Lepraria_eburnea;
OTU579	d__Eukaryota;p__Arthropoda;c__Insecta;o__Lepidoptera;f__Coleophoridae;g__Coleophora;s__Coleophora_vestianella;
OTU580	d__Eukaryota;p__Arthropoda;c__Insecta;o__Lepidoptera;f__Gelechiidae;g__Dichomeris;s__Dichomeris_rasilella;
OTU581	d__Eukaryota;p__Arthropoda;c__Insecta;o__Lepidoptera;f__Cossidae;g__Cossus;s__Cossus_cossus;
OTU582	d__Eukaryota;p__Ascomycota;c__Eurotiomycetes;o__Chaetothyriales;f__Trichomeriaceae;g__Arthrocladium;s__Arthrocladium_fulminans;
OTU583	d__Eukaryota;p__Arthropoda;c__Insecta;o__Lepidoptera;f__Gelechiidae;g__Metzneria;s__Metzneria_lappella;
OTU584	d__Eukaryota;p__Basidiomycota;c__Tremellomycetes;o__Filobasidiales;f__Filobasidiaceae;g__Filobasidium;s__Filobasidium_floriforme;
OTU585	d__Eukaryota;p__Arthropoda;c__Insecta;o__Lepidoptera;f__Geometridae;g__Pelurga;s__Pelurga_comitata;
OTU586	d__Eukaryota;p__Arthropoda;c__Insecta;o__Diptera;f__Ephydridae;g__Gymnoclasiopa;s__Gymnoclasiopa_parilis;
OTU587	d__Eukaryota;p__Basidiomycota;c__Tremellomycetes;o__Filobasidiales;f__Filobasidiaceae;g__Filobasidium;s__Filobasidium_floriforme;
OTU588	d__Eukaryota;p__Arthropoda;c__Insecta;o__Diptera;f__Ephydridae;g__Notiphila;s__Notiphila_caudata;
OTU589	d__Eukaryota;p__Arthropoda;c__Insecta;o__Lepidoptera;f__Noctuidae;g__Mythimna;s__Mythimna_conigera;
OTU590	d__Eukaryota;p__Arthropoda;c__Insecta;o__Orthoptera;f__Tetrigidae;g__Tetrix;s__Tetrix_japonica;
OTU591	d__Eukaryota;p__Arthropoda;c__Insecta;o__Orthoptera;f__Tetrigidae;g__Tetrix;s__Tetrix_japonica;
OTU592	d__Eukaryota;p__Arthropoda;c__Insecta;o__Orthoptera;f__Tetrigidae;g__Pseudepitettix;s__Pseudepitettix_sp._GFJ-2009;
OTU593	d__Eukaryota;p__Arthropoda;c__Insecta;o__Lepidoptera;f__Nymphalidae;g__Apatura;s__Apatura_metis;
OTU594	d__Eukaryota;p__Arthropoda;c__Insecta;o__Lepidoptera;f__Tortricidae;g__Zeiraphera;s__Zeiraphera_canadensis;
OTU595	d__unclassified;p__unclassified;c__unclassified;o__unclassified;f__unclassified;g__unclassified;s__unclassified;
OTU596	d__Eukaryota;p__Arthropoda;c__Insecta;o__Lepidoptera;f__Tortricidae;g__Eucosma;s__Eucosma_saussureana;
OTU597	d__Eukaryota;p__Arthropoda;c__Insecta;o__Lepidoptera;f__Sphingidae;g__Laothoe;s__Laothoe_amurensis;
OTU598	d__Eukaryota;p__Ascomycota;c__Dothideomycetes;o__Dothideales;f__Dothioraceae;g__Sydowia;s__Sydowia_polyspora;
OTU599	d__Eukaryota;p__Arthropoda;c__Insecta;o__Lepidoptera;f__Erebidae;g__Apantesis;s__Apantesis_nais;
OTU600	d__Eukaryota;p__Arthropoda;c__Insecta;o__Lepidoptera;f__Nymphalidae;g__Dichorragia;s__Dichorragia_nesimachus;
OTU601	d__Eukaryota;p__Arthropoda;c__Insecta;o__Lepidoptera;f__Notodontidae;g__Notodonta;s__Notodonta_dromedarius;
OTU602	d__Eukaryota;p__Arthropoda;c__Arachnida;o__Trombidiformes;f__Erythraeidae;g__Leptus;s__Leptus_sp._CHACA1053-10;
OTU603	d__Eukaryota;p__Arthropoda;c__Insecta;o__Lepidoptera;f__Nolidae;g__Pseudoips;s__Pseudoips_prasinana;
OTU604	d__Eukaryota;p__Arthropoda;c__Insecta;o__Lepidoptera;f__Nolidae;g__Bena;s__Bena_bicolorana;
