# Supplementary material for: Comparative Analysis of Lepidopteran Community Structure Using DNA Metabarcoding: Warm‐Temperate Forest Versus Grass‐Shrub Ecotones in Pangquangou National Nature Reserve
Source: Ecol Evol. 2026 May 27;16(6):e73738. doi: 10.1002/ece3.73738 (PMC13240252; doi:10.1002/ece3.73738)
Supplement: Supplementary file 3 — Table S3: List of lepidopteran species sampled with their taxonomic and ecological attributes. [file ECE3-16-e73738-s001.xls]

## Sheet: Sheet1
Table S3. List of lepidopteran species sampled with their taxonomic and ecological attributes.
Number	Class	Order	Family	Genus	Species	Ecological role	Type of ecosystems
1	Insecta	Lepidoptera	Bombycidae	Oberthueria	Oberthueria caeca	primary consumer	Forest ecosystems
2	Insecta	Lepidoptera	Crambidae	Agriphila	Agriphila ruricolella	primary consumer	Grassland ecosystems
3	Insecta	Lepidoptera	Crambidae	Agrotera	Agrotera ignepicta	primary consumer	Forest ecosystems
4	Insecta	Lepidoptera	Crambidae	Anania	Anania fuscalis	primary consumer	Grassland ecosystems
5	Insecta	Lepidoptera	Crambidae	Anania	Anania stachydalis	primary consumer	Temperate forest-grassland ecotone
6	Insecta	Lepidoptera	Crambidae	Anania	Anania terrealis	primary consumer	Temperate forest-grassland ecotone
7	Insecta	Lepidoptera	Crambidae	Catoptria	Catoptria myella	primary consumer	Temperate forest-grassland ecotone
8	Insecta	Lepidoptera	Crambidae	Catoptria	Catoptria mytilella	primary consumer	Temperate rocky forest-grassland ecotone habitat
9	Insecta	Lepidoptera	Crambidae	Dasyscopa	Dasyscopa homogenes	primary consumer	Forest ecosystems
10	Insecta	Lepidoptera	Crambidae	Demobotys	Demobotys pervulgalis	primary consumer	Subtropical bamboo forest ecosystem
11	Insecta	Lepidoptera	Crambidae	Diplopseustis	Diplopseustis perieresalis	primary consumer	Sedge wetland and grassland ecosystem
12	Insecta	Lepidoptera	Crambidae	Euclasta	Euclasta stoetzneri	primary consumer	Emperate montane forest-riparian ecosystem
13	Insecta	Lepidoptera	Crambidae	Eudonia	Eudonia mercurella	primary consumer	Temperate woodland, heathland, moorland, grassland, park and garden ecosystems
14	Insecta	Lepidoptera	Crambidae	Eudonia	Eudonia truncicolella	primary consumer	Sedge wetland and grassland ecosystems
15	Insecta	Lepidoptera	Crambidae	Evergestis	Evergestis extimalis	primary consumer	Plateau river-valley agricultural ecosystem
16	Insecta	Lepidoptera	Crambidae	Evergestis	Evergestis sp. NIBGE MOT-01257	primary consumer	Agricultural farmland-semi-natural wasteland mosaic ecosystem
17	Insecta	Lepidoptera	Crambidae	Loxostege	Loxostege turbidalis	primary consumer	Grassland ecosystems
18	Insecta	Lepidoptera	Crambidae	Margarosticha	Margarosticha repetitalis	primary consumer	Australian tropical-subtropical rocky riffle stream ecosystem
19	Insecta	Lepidoptera	Crambidae	Neodactria	Neodactria sp. n. BOLD-2016	primary consumer
20	Insecta	Lepidoptera	Crambidae	Nomophila	Nomophila noctuella	primary consumer	Grassland ecosystems
21	Insecta	Lepidoptera	Crambidae	Omiodes	Omiodes tristrialis	primary consumer	Temperate broad-leaved forest and forest-edge shrub ecosystem
22	Insecta	Lepidoptera	Crambidae	Palpita	Palpita nigropunctalis	primary consumer	Temperate broad-leaved forest edge, urban park and roadside greenbelt ecosystem
23	Insecta	Lepidoptera	Crambidae	Platytes	Platytes alpinella	primary consumer	Temperate coastal sand-dune and sandy grassland ecosystem
24	Insecta	Lepidoptera	Crambidae	Pseudocatharylla	Pseudocatharylla simplex	primary consumer	Temperate forest-grassland mosaic ecosystem
25	Insecta	Lepidoptera	Crambidae	Pyrausta	Pyrausta despicata	primary consumer	Chalky and limestone slopes, grassland, and riparian ecosystem
26	Insecta	Lepidoptera	Crambidae	Scoparia	Scoparia ancipitella	primary consumer	Temperate woodland, heathland, grassland and urban-suburban ecosystems
27	Insecta	Lepidoptera	Crambidae	Scoparia	Scoparia gibbosa	primary consumer
28	Insecta	Lepidoptera	Crambidae	Sitochroa	Sitochroa palealis	primary consumer	Coastal zone, chalk grassland, and light-soil grassland ecosystem
29	Insecta	Lepidoptera	Crambidae	Sitochroa	Sitochroa verticalis	primary consumer	Open landscape grassland, wasteland, farmland and forest edge ecosystem
30	Insecta	Lepidoptera	Crambidae	Spilomelinae gen. spiloBioLep01	Spilomelinae gen. spiloBioLep01 sp. BioLep206	primary consumer
31	Insecta	Lepidoptera	Crambidae	Udea	Udea lutealis	primary consumer	Temperate humid meadow, forest edge and forest road ecosystem
32	Insecta	Lepidoptera	Yponomeutidae	Yponomeuta	Yponomeuta evonymella	primary consumer	Riparian alluvial forest, stream bank shrubland, garden and park ecosystem
33	Insecta	Lepidoptera	Yponomeutidae	Yponomeuta	Yponomeuta malinellus	primary consumer	Temperate orchard, riparian forest and forest-edge shrubland ecosystem
34	Insecta	Lepidoptera	Geometridae	Abraxas	Abraxas grossulariata	primary consumer	Humid riparian forest, forest-edge shrubland and coastal dune ecosystem
35	Insecta	Lepidoptera	Geometridae	Aethalura	Aethalura chinensis	primary consumer	Forest ecosystems
36	Insecta	Lepidoptera	Geometridae	Agathiopsis	Agathiopsis maculata	primary consumer	Forest ecosystems
37	Insecta	Lepidoptera	Geometridae	Alcis	Alcis repandata	primary consumer	Temperate woodland, scrub, hedgerow and urban-suburban ecosystem
38	Insecta	Lepidoptera	Geometridae	Anticypella	Anticypella diffusaria	primary consumer	Temperate riparian alluvial forest and montane forest ecosystem
39	Insecta	Lepidoptera	Geometridae	Arhodia	Arhodia lasiocamparia	primary consumer	Australian temperate to tropical eucalypt forest, forest-edge and urban garden ecosystem
40	Insecta	Lepidoptera	Geometridae	Arichanna	Arichanna melanaria	primary consumer	Bog woodland ecosystems
41	Insecta	Lepidoptera	Geometridae	Artemidora	Artemidora maracandaria	primary consumer	Central Asian temperate montane forest ecosystem
42	Insecta	Lepidoptera	Geometridae	Auaxa	Auaxa sulphurea	primary consumer	Temperate low-mountain and plain forest-edge and shrubland ecosystem
43	Insecta	Lepidoptera	Geometridae	Biston	Biston betularia	primary consumer	Temperate deciduous broad-leaved forest, forest edge and urban-suburban ecosystem
44	Insecta	Lepidoptera	Geometridae	Cabera	Cabera exanthemata	primary consumer	Temperate riparian forest, clearcutting and forest-edge ecosystem
45	Insecta	Lepidoptera	Geometridae	Cabera	Cabera pusaria	primary consumer	Temperate forest, riparian forest, and forest clearcut ecosystem
46	Insecta	Lepidoptera	Geometridae	Catarhoe	Catarhoe cuculata	primary consumer	Calcareous grassland, forest edge, riparian wetland and low-mountain slope ecosystem
47	Insecta	Lepidoptera	Geometridae	Chiasmia	Chiasmia cinerearia	primary consumer	Temperate urban forest, street tree and riparian forest ecosystem
48	Insecta	Lepidoptera	Geometridae	Chiasmia	Chiasmia clathrata	primary consumer	Temperate chalky/calcareous grassland, heathland and wasteland ecosystem
49	Insecta	Lepidoptera	Geometridae	Deileptenia	Deileptenia mandschuriaria	primary consumer	Temperate montane forest and riparian forest ecosystem
50	Insecta	Lepidoptera	Geometridae	Dyscia	Dyscia penulataria	primary consumer	Atlantic-Mediterranean coastal dune-saltmarsh ecosystem
51	Insecta	Lepidoptera	Geometridae	Electrophaes	Electrophaes corylata	primary consumer	Broad-leaved woodland, scrubland, hedgerow and urban garden ecosystem
52	Insecta	Lepidoptera	Geometridae	Eois	Eois oressigenes	primary consumer	Democratic Republic of the Congo tropical humid lowland forest ecosystem
53	Insecta	Lepidoptera	Geometridae	Eois	Eois phaneroscia	primary consumer	Tropical lowland alluvial forest, hill dipterocarp forest and lower montane scrub forest ecosystem
54	Insecta	Lepidoptera	Geometridae	Epirrhoe	Epirrhoe supergressa	primary consumer	Temperate chalky/calcareous grassland, forest-edge shrubland and riparian wetland ecosystem
55	Insecta	Lepidoptera	Geometridae	Epirrhoe	Epirrhoe tristata	primary consumer	Grassland and forest-edge ecosystem
56	Insecta	Lepidoptera	Geometridae	Euphyia	Euphyia intermediata	primary consumer	Forest edge and open grassland ecosystem
57	Insecta	Lepidoptera	Geometridae	Eupithecia	Eupithecia abbreviata	primary consumer	Temperate deciduous oak woodland, hedgerow and garden ecosystem
58	Insecta	Lepidoptera	Geometridae	Eupithecia	Eupithecia coloradensis	primary consumer	North American temperate montane forest, ponderosa pine forest, arid riparian, and forest-grassland transition zone ecosystem
59	Insecta	Lepidoptera	Geometridae	Eupithecia	Eupithecia druentiata	primary consumer	Mediterranean-Continental transitional broad-leaved forest edge and mugwort-rich semi-arid grassland ecosystem in Southern Europe
60	Insecta	Lepidoptera	Geometridae	Eupithecia	Eupithecia exiguata	primary consumer	Temperate coniferous forest, mixed forest, forest edge, hedgerow, wetland, park and garden ecosystem
61	Insecta	Lepidoptera	Geometridae	Eupithecia	Eupithecia goossensiata	primary consumer	Temperate heathland, acid grassland and forest-edge ecosystem
62	Insecta	Lepidoptera	Geometridae	Eupithecia	Eupithecia lariciata	primary consumer	Temperate montane larch forest, coniferous forest, plantation and urban park ecosystem
63	Insecta	Lepidoptera	Geometridae	Eupithecia	Eupithecia sp. 56 XZ-2019	primary consumer
64	Insecta	Lepidoptera	Geometridae	Eupithecia	Eupithecia sp. BOLD:AAI5044	primary consumer
65	Insecta	Lepidoptera	Geometridae	Eupithecia	Eupithecia subcolorata	primary consumer	North American temperate montane heathland and mixed coniferous-deciduous forest ecosystem
66	Insecta	Lepidoptera	Geometridae	Eustroma	Eustroma reticulatum	primary consumer	Temperate moist forest stream and flush ecosystem
67	Insecta	Lepidoptera	Geometridae	Exangerona	Exangerona prattiaria	primary consumer	Temperate montane forest edge and riparian ecosystem
68	Insecta	Lepidoptera	Geometridae	Gagitodes	Gagitodes sagittata	primary consumer	Temperate broad-leaved forest and mixed forest ecosystem
69	Insecta	Lepidoptera	Geometridae	Geometra	Geometra papilionaria	primary consumer	Temperate riparian forest and woodland ecosystem
70	Insecta	Lepidoptera	Geometridae	Geometra	Geometra valida	primary consumer	Temperate forest ecosystem
71	Insecta	Lepidoptera	Geometridae	Glaucorhoe	Glaucorhoe magaria	primary consumer	Temperate forest-grassland ecotone ecosystem
72	Insecta	Lepidoptera	Geometridae	Graphidipus	Graphidipus sp. BOLD:AAL3276	primary consumer
73	Insecta	Lepidoptera	Geometridae	Hethemia	Hethemia pistasciaria	primary consumer	Temperate forest ecosystem
74	Insecta	Lepidoptera	Geometridae	Horisme	Horisme tersata	primary consumer	Temperate birch forest and riparian ecosystem
75	Insecta	Lepidoptera	Geometridae	Hydrelia	Hydrelia flammeolaria	primary consumer	Temperate moist forest ecosystem
76	Insecta	Lepidoptera	Geometridae	Hydriomena	Hydriomena furcata	primary consumer	Temperate riparian forest ecosystem
77	Insecta	Lepidoptera	Geometridae	Hypomecis	Hypomecis punctinalis	primary consumer	Temperate broad-leaved forest ecosystem
78	Insecta	Lepidoptera	Geometridae	Idaea	Idaea aversata	primary consumer	Temperate forest, rocky and wall ecosystem
79	Insecta	Lepidoptera	Geometridae	Idaea	Idaea biselata	primary consumer	Temperate grassland and garden ecosystem
80	Insecta	Lepidoptera	Geometridae	Idaea	Idaea effusaria	primary consumer	Temperate forest edge ecosystem
81	Insecta	Lepidoptera	Geometridae	Idiodes	Idiodes flexilinea	primary consumer	Temperate forest ecosystem
82	Insecta	Lepidoptera	Geometridae	Iridopsis	Iridopsis larvaria	primary consumer	Temperate forest ecosystem
83	Insecta	Lepidoptera	Geometridae	Isochromodes	Isochromodes polvoreata group sp. BOLD:AAF3554	primary consumer
84	Insecta	Lepidoptera	Geometridae	Jankowskia	Jankowskia sp. ABZ-2014	primary consumer	Temperate forest ecosystem
85	Insecta	Lepidoptera	Geometridae	Laciniodes	Laciniodes denigrata	primary consumer	Temperate chalk grassland ecosystem
86	Insecta	Lepidoptera	Geometridae	Laciniodes	Laciniodes unistirpis	primary consumer	Temperate grassland and forest edge ecosystem
87	Insecta	Lepidoptera	Geometridae	Lomaspilis	Lomaspilis marginata	primary consumer	Temperate riparian forest and moist woodland ecosystem
88	Insecta	Lepidoptera	Geometridae	Lomographa	Lomographa temerata	primary consumer	Temperate broad-leaved forest and mixed forest ecosystem
89	Insecta	Lepidoptera	Geometridae	Macaria	Macaria liturata	primary consumer	Temperate birch forest and mixed coniferous-deciduous forest ecosystem
90	Insecta	Lepidoptera	Geometridae	Macaria	Macaria notata	primary consumer	Temperate deciduous broad-leaved forest and forest edge ecosystem
91	Insecta	Lepidoptera	Geometridae	Macaria	Macaria wauaria	primary consumer	Temperate birch forest and riparian forest ecosystem
92	Insecta	Lepidoptera	Geometridae	Melanthia	Melanthia procellata	primary consumer	Temperate forest and urban green space ecosystem
93	Insecta	Lepidoptera	Geometridae	Naxa	Naxa seriaria	primary consumer	Temperate forest ecosystem
94	Insecta	Lepidoptera	Geometridae	Nemoria	Nemoria rectilinea	primary consumer	Temperate forest and shrubland ecosystem
95	Insecta	Lepidoptera	Geometridae	Ophthalmitis	Ophthalmitis albosignaria	primary consumer	Temperate broad-leaved forest and riparian forest ecosystem
96	Insecta	Lepidoptera	Geometridae	Ophthalmitis	Ophthalmitis irrorataria	primary consumer	Temperate forest and shrubland ecosystem
97	Insecta	Lepidoptera	Geometridae	Orthonama	Orthonama obstipata	primary consumer	Temperate grassland, wasteland and urban edge ecosystem
98	Insecta	Lepidoptera	Geometridae	Ourapteryx	Ourapteryx nivea	primary consumer	Temperate broad-leaved forest and forest-edge shrubland ecosystem
99	Insecta	Lepidoptera	Geometridae	Ourapteryx	Ourapteryx stueningi	primary consumer	Temperate montane forest ecosystem
100	Insecta	Lepidoptera	Geometridae	Parectropis	Parectropis similaria	primary consumer	Temperate forest ecosystem
101	Insecta	Lepidoptera	Geometridae	Pareulype	Pareulype consanguinea	primary consumer	Temperate forest and shrubland ecosystem
102	Insecta	Lepidoptera	Geometridae	Pelurga	Pelurga comitata	primary consumer	Temperable cropland, wasteland and saline-alkali land ecosystem
103	Insecta	Lepidoptera	Geometridae	Peribatodes	Peribatodes perversaria	primary consumer	Temperate forest and urban green space ecosystem
104	Insecta	Lepidoptera	Geometridae	Piercia	Piercia imbrata	primary consumer	Temperate forest ecosystem
105	Insecta	Lepidoptera	Geometridae	Protuliocnemis	Protuliocnemis partita	primary consumer	Temperate forest and shrubland ecosystem
106	Insecta	Lepidoptera	Geometridae	Psaliodes	Psaliodes sp. BOLD:AAP1638	primary consumer
107	Insecta	Lepidoptera	Geometridae	Rheumaptera	Rheumaptera hastata	primary consumer	Temperate riparian forest and wetland ecosystem
108	Insecta	Lepidoptera	Geometridae	Rikiosatoa	Rikiosatoa sp. NJ-2017	primary consumer
109	Insecta	Lepidoptera	Geometridae	Scopula	Scopula floslactata	primary consumer	Temperate forest and grassland ecosystem
110	Insecta	Lepidoptera	Geometridae	Scopula	Scopula subpunctaria	primary consumer	Temperate forest edge ecosystem
111	Insecta	Lepidoptera	Geometridae	Syneora	Syneora cheleuta	primary consumer	Temperate broad-leaved forest ecosystem
112	Insecta	Lepidoptera	Geometridae	Thalera	Thalera chlorosaria	primary consumer	Temperate forest and wetland ecosystem
113	Insecta	Lepidoptera	Geometridae	Thetidia	Thetidia albocostaria	primary consumer	Temperate forest and shrubland ecosystem
114	Insecta	Lepidoptera	Geometridae	Xanthorhoe	Xanthorhoe quadrifasciata	primary consumer	Temperate broad-leaved forest, grassland and garden ecosystem
115	Insecta	Lepidoptera	Geometridae	Xanthorhoe	Xanthorhoe spadicearia	primary consumer	Temperate forest and forest edge ecosystem
116	Insecta	Lepidoptera	Limacodidae	Ceratonema	Ceratonema apodina	primary consumer	Temperate montane forest ecosystem
117	Insecta	Lepidoptera	Limacodidae	Sansarea	Sansarea formosana	primary consumer	Subtropical forest ecosystem
118	Insecta	Lepidoptera	Saturniidae	Actias	Actias selene	primary consumer	Subtropical evergreen broad-leaved forest and urban green space ecosystem
119	Insecta	Lepidoptera	Pieridae	Aporia	Aporia crataegi	primary consumer	Temperate broad-leaved forest, shrubland and orchard ecosystem
120	Insecta	Lepidoptera	Pieridae	Aporia	Aporia hippia	primary consumer	Temperate montane forest and shrubland ecosystem
121	Insecta	Lepidoptera	Pieridae	Colias	Colias croceus	primary consumer	Temperate grassland, wasteland and farmland ecosystem
122	Insecta	Lepidoptera	Pieridae	Gonepteryx	Gonepteryx rhamni	primary consumer	Temperate forest, shrubland and riparian ecosystem
123	Insecta	Lepidoptera	Pieridae	Leptidea	Leptidea morsei	primary consumer	Temperate forest edge and grassland ecosystem
124	Insecta	Lepidoptera	Pieridae	Pieris	Pieris rapae	primary consumer	Farmland, vegetable garden, urban green space ecosystem
125	Insecta	Lepidoptera	Pieridae	Pontia	Pontia edusa	primary consumer	Temperable farmland, wasteland and grassland ecosystem
126	Insecta	Lepidoptera	Papilionidae	Papilio	Papilio machaon	primary consumer	Temperate grassland, wasteland and riparian moist ecosystem
127	Insecta	Lepidoptera	Papilionidae	Parnassius	Parnassius epaphus	primary consumer	Alpine meadow-scree ecosystem
128	Insecta	Lepidoptera	Drepanidae	Drepana	Drepana curvatula	primary consumer	Temperate deciduous broad-leaved forest ecosystem
129	Insecta	Lepidoptera	Drepanidae	Habrosyne	Habrosyne scripta	primary consumer	Temperate broad-leaved forest and shrubland ecosystem
130	Insecta	Lepidoptera	Drepanidae	Ochropacha	Ochropacha duplaris	primary consumer	Temperate forest and forest edge ecosystem
131	Insecta	Lepidoptera	Drepanidae	Oreta	Oreta hoenei	primary consumer	Subtropical evergreen broad-leaved forest ecosystem
132	Insecta	Lepidoptera	Drepanidae	Parapsestis	Parapsestis argenteopicta	primary consumer	Temperate montane forest ecosystem
133	Insecta	Lepidoptera	Drepanidae	Parapsestis	Parapsestis tachengensis	primary consumer	Temperate arid region riparian forest ecosystem
134	Insecta	Lepidoptera	Drepanidae	Sabra	Sabra harpagula	primary consumer	Tropical-subtropical forest ecosystem
135	Insecta	Lepidoptera	Drepanidae	Tethea	Tethea albicostata	primary consumer	Temperate birch forest and mixed coniferous-deciduous forest ecosystem
136	Insecta	Lepidoptera	Drepanidae	Tethea	Tethea ampliata	primary consumer	Temperate broad-leaved forest ecosystem
137	Insecta	Lepidoptera	Drepanidae	Tethea	Tethea ocularis	primary consumer	Temperate forest and forest edge ecosystem
138	Insecta	Lepidoptera	Drepanidae	Tethea	Tethea or	primary consumer	Forest ecosystem
139	Insecta	Lepidoptera	Ypsolophidae	Ypsolopha	Ypsolopha dentella	primary consumer	Temperate orchard and shrubland ecosystem
140	Insecta	Lepidoptera	Ypsolophidae	Ypsolopha	Ypsolopha parenthesella	primary consumer	Temperate broad-leaved forest and orchard ecosystem
141	Insecta	Lepidoptera	Ypsolophidae	Ypsolopha	Ypsolopha scabrella	primary consumer	Temperate forest and shrubland ecosystem
142	Insecta	Lepidoptera	Lycaenidae	Bothrinia	Bothrinia nebulosa	primary consumer	Temperate grassland, wasteland and farmland ecosystem
143	Insecta	Lepidoptera	Nymphalidae	Apatura	Apatura iris	primary consumer	Temperate riparian forest and wetland ecosystem
144	Insecta	Lepidoptera	Nymphalidae	Apatura	Apatura metis	primary consumer	Temperate riparian forest and forest edge ecosystem
145	Insecta	Lepidoptera	Nymphalidae	Boloria	Boloria gong	primary consumer	Temperate to subtropical forest, shrubland and grassland ecosystem
146	Insecta	Lepidoptera	Nymphalidae	Boloria	Boloria selenis	primary consumer	Temperate alpine meadow and forest edge ecosystem
147	Insecta	Lepidoptera	Nymphalidae	Chalinga	Chalinga pratti
148	Insecta	Lepidoptera	Nymphalidae	Coenonympha	Coenonympha oedippus	primary consumer	Temperate grassland ecosystem
149	Insecta	Lepidoptera	Nymphalidae	Dichorragia	Dichorragia nesimachus	primary consumer	Subtropical evergreen broad-leaved forest and riparian forest ecosystem
150	Insecta	Lepidoptera	Nymphalidae	Fabriciana	Fabriciana adippe	primary consumer	Temperate broad-leaved forest, shrubland and riparian wetland ecosystem
151	Insecta	Lepidoptera	Nymphalidae	Fabriciana	Fabriciana jainadeva	primary consumer	Temperate to subtropical forest edge ecosystem
152	Insecta	Lepidoptera	Nymphalidae	Fabriciana	Fabriciana nerippe	primary consumer	Temperate broad-leaved forest and shrubland ecosystem
153	Insecta	Lepidoptera	Nymphalidae	Fabriciana	Fabriciana xipe	primary consumer	Temperate forest-grassland transition ecosystem
154	Insecta	Lepidoptera	Nymphalidae	Maniola	Maniola hyperantus	primary consumer	European temperate grassland and pasture ecosystem
155	Insecta	Lepidoptera	Nymphalidae	Melanargia	Melanargia asiatica	primary consumer	Temperate grassland and montane meadow ecosystem
156	Insecta	Lepidoptera	Nymphalidae	Neptis	Neptis alwina	primary consumer	Subtropical evergreen broad-leaved forest and forest edge ecosystem
157	Insecta	Lepidoptera	Nymphalidae	Neptis	Neptis rivularis	primary consumer	Temperate riparian forest and wetland ecosystem
158	Insecta	Lepidoptera	Nymphalidae	Neptis	Neptis themis	primary consumer	Temperate to subtropical forest edge ecosystem
159	Insecta	Lepidoptera	Nymphalidae	Neptis	Neptis tshetverikovi	primary consumer	Temperate forest and shrubland ecosystem
160	Insecta	Lepidoptera	Nymphalidae	Nymphalis	Nymphalis io	primary consumer	European temperate forest and shrubland ecosystem
161	Insecta	Lepidoptera	Nymphalidae	Nymphalis	Nymphalis ladakensis	primary consumer	Alpine meadow and scree ecosystem
162	Insecta	Lepidoptera	Nymphalidae	Nymphalis	Nymphalis urticae	primary consumer	European temperate forest and shrubland ecosystem
163	Insecta	Lepidoptera	Nymphalidae	Satyrus	Satyrus ferula	primary consumer	Temperate grassland and forest edge ecosystem
164	Insecta	Lepidoptera	Nymphalidae	Vanessa	Vanessa cardui	primary consumer	Global temperate to tropical open land ecosystem
165	Insecta	Lepidoptera	Nymphalidae	Ypthima	Ypthima baldus	primary consumer	Subtropical to tropical grassland and forest edge ecosystem
166	Insecta	Lepidoptera	Tortricidae	Acleris	Acleris affinatana	primary consumer	Temperate orchard and broad-leaved forest ecosystem
167	Insecta	Lepidoptera	Tortricidae	Acleris	Acleris chalybeana	primary consumer	Temperate riparian forest and wetland ecosystem
168	Insecta	Lepidoptera	Tortricidae	Acleris	Acleris comariana	primary consumer	Temperate orchard and shrubland ecosystem
169	Insecta	Lepidoptera	Tortricidae	Acleris	Acleris fimbriana	primary consumer	Temperate orchard and broad-leaved forest ecosystem
170	Insecta	Lepidoptera	Tortricidae	Acleris	Acleris logiana	primary consumer	Temperate deciduous broad-leaved forest and riparian ecosystem
171	Insecta	Lepidoptera	Tortricidae	Acleris	Acleris youngana	primary consumer	Temperate forest and orchard ecosystem
172	Insecta	Lepidoptera	Tortricidae	Acroclita	Acroclita subsequana	primary consumer	Temperate broad-leaved forest ecosystem
173	Insecta	Lepidoptera	Tortricidae	Adoxophyes	Adoxophyes orana	primary consumer	Temperate orchard, farmland and broad-leaved forest ecosystem
174	Insecta	Lepidoptera	Tortricidae	Aethes	Aethes smeathmanniana	primary consumer	Temperate grassland and shrubland ecosystem
175	Insecta	Lepidoptera	Tortricidae	Ancylis	Ancylis christiandiana	primary consumer	Temperate forest and orchard ecosystem
176	Insecta	Lepidoptera	Tortricidae	Apotomis	Apotomis albeolana	primary consumer	Temperate riparian forest and wetland ecosystem
177	Insecta	Lepidoptera	Tortricidae	Apotomis	Apotomis betuletana	primary consumer	Temperate birch forest and mixed coniferous-deciduous forest ecosystem
178	Insecta	Lepidoptera	Tortricidae	Apotomis	Apotomis turbidana	primary consumer	Temperate broad-leaved forest ecosystem
179	Insecta	Lepidoptera	Tortricidae	Archips	Archips crataeganus	primary consumer	Temperable orchard and shrubland ecosystem
180	Insecta	Lepidoptera	Tortricidae	Archips	Archips podanus	primary consumer	Temperate orchard, broad-leaved forest and urban green space ecosystem
181	Insecta	Lepidoptera	Tortricidae	Archips	Archips sp. PK01	primary consumer
182	Insecta	Lepidoptera	Tortricidae	Archips	Archips xylosteana	primary consumer	Temperate orchard, forest edge and urban green space ecosystem
183	Insecta	Lepidoptera	Tortricidae	Arotrophora	Arotrophora euides	primary consumer	Tropical-subtropical forest ecosystem
184	Insecta	Lepidoptera	Tortricidae	Asaphistis	Asaphistis protosema	primary consumer	Temperate broad-leaved forest ecosystem
185	Insecta	Lepidoptera	Tortricidae	Capricornia	Capricornia boisduvaliana	primary consumer	Temperate Mediterranean climate forest and shrubland ecosystem
186	Insecta	Lepidoptera	Tortricidae	Celypha	Celypha flavipalpana	primary consumer	Temperate orchard, grassland and forest edge ecosystem
187	Insecta	Lepidoptera	Tortricidae	Choristoneura	Choristoneura evanidana	primary consumer	Temperate mixed coniferous-deciduous forest and riparian ecosystem
188	Insecta	Lepidoptera	Tortricidae	Choristoneura	Choristoneura hebenstreitella	primary consumer	Temperate coniferous forest and montane forest ecosystem
189	Insecta	Lepidoptera	Tortricidae	Choristoneura	Choristoneura luticostana	primary consumer	Temperate forest and shrubland ecosystem
190	Insecta	Lepidoptera	Tortricidae	Choristoneura	Choristoneura parallela	primary consumer	Temperate coniferous forest and mixed forest ecosystem
191	Insecta	Lepidoptera	Tortricidae	Clepsis	Clepsis persicana	primary consumer	Temperate broad-leaved forest and orchard ecosystem
192	Insecta	Lepidoptera	Tortricidae	Clepsis	Clepsis rurinana	primary consumer	Temperate forest and grassland ecosystem
193	Insecta	Lepidoptera	Tortricidae	Cnephasia	Cnephasia stephensiana	primary consumer	Temperate grassland, wasteland and farmland ecosystem
194	Insecta	Lepidoptera	Tortricidae	Diadelomorpha	Diadelomorpha sp. BOLD:ACD3549	primary consumer
195	Insecta	Lepidoptera	Tortricidae	Dichrorampha	Dichrorampha simpliciana	primary consumer	Temperate forest and shrubland ecosystem
196	Insecta	Lepidoptera	Tortricidae	Eana	Eana canescana	primary consumer	Temperate alpine meadow and shrubland ecosystem
197	Insecta	Lepidoptera	Tortricidae	Eana	Eana niveosana	primary consumer	Temperate meadow and rocky habitat ecosystem
198	Insecta	Lepidoptera	Tortricidae	Endothenia	Endothenia hebesana	primary consumer	Temperate grassland and shrubland ecosystem
199	Insecta	Lepidoptera	Tortricidae	Epiblema	Epiblema foenella	primary consumer	Temperate grassland and heathland ecosystem
200	Insecta	Lepidoptera	Tortricidae	Epinotia	Epinotia cinereana	primary consumer	Temperate coniferous forest and mixed forest ecosystem
201	Insecta	Lepidoptera	Tortricidae	Epinotia	Epinotia lomonana	primary consumer	Temperate mixed forest and alpine ecosystem
202	Insecta	Lepidoptera	Tortricidae	Epinotia	Epinotia pygmaeana	primary consumer	Temperate coniferous forest and shrubland ecosystem
203	Insecta	Lepidoptera	Tortricidae	Eucosma	Eucosma aemulana	primary consumer	Temperate grassland and shrubland ecosystem
204	Insecta	Lepidoptera	Tortricidae	Eucosma	Eucosma albidulana	primary consumer	Temperate broad-leaved forest and grassland ecosystem
205	Insecta	Lepidoptera	Tortricidae	Eucosma	Eucosma saussureana	primary consumer	Temperate grassland and alpine ecosystem
206	Insecta	Lepidoptera	Tortricidae	Eucosma	Eucosma scorzonerana	primary consumer	Temperate grassland and shrubland ecosystem
207	Insecta	Lepidoptera	Tortricidae	Eucosma	Eucosma sp. DLR77	primary consumer
208	Insecta	Lepidoptera	Tortricidae	Gypsonoma	Gypsonoma dealbana	primary consumer	Temperate broad-leaved forest and shrubland ecosystem
209	Insecta	Lepidoptera	Tortricidae	Gypsonoma	Gypsonoma sociana	primary consumer	Temperate forest edge and riparian ecosystem
210	Insecta	Lepidoptera	Tortricidae	Hedya	Hedya dimidiana	primary consumer	Temperate orchard and broad-leaved forest ecosystem
211	Insecta	Lepidoptera	Tortricidae	Hedya	Hedya ochroleucana	primary consumer	Temperate grassland and shrubland ecosystem
212	Insecta	Lepidoptera	Tortricidae	Lobesia	Lobesia botrana	primary consumer	Temperate vineyard and orchard ecosystem
213	Insecta	Lepidoptera	Tortricidae	Metendothenia	Metendothenia atropunctana	primary consumer	Temperate broad-leaved forest ecosystem
214	Insecta	Lepidoptera	Tortricidae	Notocelia	Notocelia rosaecolana	primary consumer	Temperable orchard and shrubland ecosystem
215	Insecta	Lepidoptera	Tortricidae	Olethreutes	Olethreutes auricapitana	primary consumer	Temperate forest and grassland ecosystem
216	Insecta	Lepidoptera	Tortricidae	Olethreutes	Olethreutes sericorana	primary consumer
217	Insecta	Lepidoptera	Tortricidae	Olethreutes	Olethreutes sp. BOLD:AAA8542	primary consumer
218	Insecta	Lepidoptera	Tortricidae	Pandemis	Pandemis cinnamomeana	primary consumer	Temperate forest and shrubland ecosystem
219	Insecta	Lepidoptera	Tortricidae	Pandemis	Pandemis dumetana	primary consumer	Temperate broad-leaved forest and riparian ecosystem
220	Insecta	Lepidoptera	Tortricidae	Pandemis	Pandemis heparana	primary consumer	Temperate orchard and forest edge ecosystem
221	Insecta	Lepidoptera	Tortricidae	Pelochrista	Pelochrista mollitana	primary consumer	Temperate grassland and shrubland ecosystem
222	Insecta	Lepidoptera	Tortricidae	Piniphila	Piniphila bifasciana	primary consumer	Temperate coniferous forest and plantation ecosystem
223	Insecta	Lepidoptera	Tortricidae	Pseudargyrotoza	Pseudargyrotoza conwagana	primary consumer	Temperate broad-leaved forest and shrubland ecosystem
224	Insecta	Lepidoptera	Tortricidae	Pseudosciaphila	Pseudosciaphila branderiana	primary consumer	Temperate forest and wetland ecosystem
225	Insecta	Lepidoptera	Tortricidae	Rhopobota	Rhopobota naevana	primary consumer	Temperate orchard, broad-leaved forest and urban green space ecosystem
226	Insecta	Lepidoptera	Tortricidae	Sparganothis	Sparganothis xanthoides	primary consumer	Temperate wetland and riparian ecosystem
227	Insecta	Lepidoptera	Tortricidae	Spilonota	Spilonota laricana	primary consumer	Temperate coniferous forest and plantation ecosystem
228	Insecta	Lepidoptera	Tortricidae	Statherotis	Statherotis euryphaea	primary consumer	Tropical-subtropical orchard and forest ecosystem
229	Insecta	Lepidoptera	Tortricidae	Syndemis	Syndemis sp. dr122mcld	primary consumer
230	Insecta	Lepidoptera	Tortricidae	Talponia	Talponia sp. lep40SG	primary consumer
231	Insecta	Lepidoptera	Tortricidae	Zeiraphera	Zeiraphera canadensis	primary consumer	North American temperate coniferous forest ecosystem
232	Insecta	Lepidoptera	Tortricidae	Zeiraphera	Zeiraphera griseana	primary consumer	Temperate montane coniferous forest and spruce forest ecosystem
233	Insecta	Lepidoptera	Tortricidae	Zeiraphera	Zeiraphera ratzeburgiana	primary consumer	Temperate larch forest and coniferous forest ecosystem
234	Insecta	Lepidoptera	Lasiocampidae	Dendrolimus	Dendrolimus superans	primary consumer	Temperate coniferous forest, larch forest and plantation ecosystem
235	Insecta	Lepidoptera	Lasiocampidae	Gastropacha	Gastropacha populifolia	primary consumer	Temperate riparian forest and poplar forest ecosystem
236	Insecta	Lepidoptera	Lasiocampidae	Gastropacha	Gastropacha quercifolia	primary consumer	Temperate deciduous broad-leaved forest and oak forest ecosystem
237	Insecta	Lepidoptera	Lasiocampidae	Malacosoma	Malacosoma neustria	primary consumer	Temperate broad-leaved forest, mixed forest and orchard ecosystem
238	Insecta	Lepidoptera	Lasiocampidae	Odonestis	Odonestis pruni	primary consumer	Temperable orchard and shrubland ecosystem
239	Insecta	Lepidoptera	Lasiocampidae	Somadasys	Somadasys brevivenis	primary consumer	Forest ecosystem
240	Insecta	Lepidoptera	Nolidae	Bena	Bena bicolorana	primary consumer	Temperate grassland, wasteland and forest edge ecosystem
241	Insecta	Lepidoptera	Nolidae	Kerala	Kerala decipiens
242	Insecta	Lepidoptera	Nolidae	Meganola	Meganola gigantula	primary consumer
243	Insecta	Lepidoptera	Nolidae	Nola	Nola aerugula	primary consumer	Temperate broad-leaved forest and urban green space ecosystem
244	Insecta	Lepidoptera	Nolidae	Nola	Nola minna	primary consumer	Temperate forest and shrubland ecosystem
245	Insecta	Lepidoptera	Nolidae	Nola	Nola pustulata	primary consumer	Temperate broad-leaved forest and forest edge ecosystem
246	Insecta	Lepidoptera	Nolidae	Nola	Nola sp. Lep8555	primary consumer
247	Insecta	Lepidoptera	Nolidae	Pseudoips	Pseudoips prasinana	primary consumer	Temperate grassland, shrubland and forest edge ecosystem
248	Insecta	Lepidoptera	Brahmaeidae	Brahmaea	Brahmaea christophi	primary consumer	Temperate deciduous broad-leaved forest and riparian forest ecosystem
249	Insecta	Lepidoptera	Gelechiidae	Brachmia	Brachmia dimidiella	primary consumer	Temperate broad-leaved forest and shrubland ecosystem
250	Insecta	Lepidoptera	Gelechiidae	Bryotropha	Bryotropha domestica	secondary consumer	Artificial building, warehouse and urban ecosystem
251	Insecta	Lepidoptera	Gelechiidae	Bryotropha	Bryotropha purpurella	primary consumer	Temperate grassland and shrubland ecosystem
252	Insecta	Lepidoptera	Gelechiidae	Bryotropha	Bryotropha similis	primary consumer	Temperate broad-leaved forest and forest edge ecosystem
253	Insecta	Lepidoptera	Gelechiidae	Carpatolechia	Carpatolechia proximella	primary consumer	Temperate broad-leaved forest and shrubland ecosystem
254	Insecta	Lepidoptera	Gelechiidae	Chionodes	Chionodes electella	primary consumer	Temperate coniferous forest and alpine ecosystem
255	Insecta	Lepidoptera	Gelechiidae	Dichomeris	Dichomeris derasella	primary consumer	Temperate grassland and shrubland ecosystem
256	Insecta	Lepidoptera	Gelechiidae	Dichomeris	Dichomeris latipennella	primary consumer	Temperate broad-leaved forest and forest edge ecosystem
257	Insecta	Lepidoptera	Gelechiidae	Dichomeris	Dichomeris rasilella	primary consumer	Temperate grassland and rocky habitat ecosystem
258	Insecta	Lepidoptera	Gelechiidae	Dichomeris	Dichomeris xuthochyta	primary consumer	Tropical-subtropical forest edge ecosystem
259	Insecta	Lepidoptera	Gelechiidae	Faristenia	Faristenia furtumella	primary consumer	Temperate broad-leaved forest and shrubland ecosystem
260	Insecta	Lepidoptera	Gelechiidae	Metzneria	Metzneria lappella	primary consumer	Temperate grassland and shrubland ecosystem
261	Insecta	Lepidoptera	Gelechiidae	Monochroa	Monochroa elongella	primary consumer	Temperate wetland and riparian ecosystem
262	Insecta	Lepidoptera	Pyralidae	Acrobasis	Acrobasis aurorella	primary consumer	Temperate deciduous broad-leaved forest and oak forest ecosystem
263	Insecta	Lepidoptera	Pyralidae	Acrobasis	Acrobasis injunctella	primary consumer	Temperate birch forest and riparian forest ecosystem
264	Insecta	Lepidoptera	Pyralidae	Acrobasis	Acrobasis rubrifasciella	primary consumer	Temperate oak forest and broad-leaved forest ecosystem
265	Insecta	Lepidoptera	Pyralidae	Chararica	Chararica bicolorella	primary consumer	Temperate broad-leaved forest and shrubland ecosystem
266	Insecta	Lepidoptera	Pyralidae	Dioryctria	Dioryctria abietella	primary consumer	Temperate coniferous forest and plantation ecosystem
267	Insecta	Lepidoptera	Pyralidae	Dioryctria	Dioryctria banksiella	primary consumer	Temperate coniferous forest and plantation ecosystem
268	Insecta	Lepidoptera	Pyralidae	Dioryctria	Dioryctria schuetzeella	primary consumer	Temperate coniferous forest and plantation ecosystem
269	Insecta	Lepidoptera	Pyralidae	Dioryctria	Dioryctria yiai	primary consumer	Temperate coniferous forest and plantation ecosystem
270	Insecta	Lepidoptera	Pyralidae	Endotricha	Endotricha persicopa	primary consumer	Forest ecosystem
271	Insecta	Lepidoptera	Pyralidae	Glyptoteles	Glyptoteles leucacrinella	primary consumer	Temperate broad-leaved forest and shrubland ecosystem
272	Insecta	Lepidoptera	Pyralidae	Hypsopygia	Hypsopygia costalis	primary consumer	Temperate forest and grassland ecosystem
273	Insecta	Lepidoptera	Pyralidae	Laodamia	Laodamia faecella	primary consumer	Temperate wetland and riparian ecosystem
274	Insecta	Lepidoptera	Pyralidae	Nyctegretis	Nyctegretis lineana	primary consumer	Temperate broad-leaved forest and shrubland ecosystem
275	Insecta	Lepidoptera	Pyralidae	Oncocera	Oncocera semirubella	primary consumer	Temperate grassland and forest edge ecosystem
276	Insecta	Lepidoptera	Pyralidae	Oxybia	Oxybia transversella	primary consumer	Temperate broad-leaved forest and shrubland ecosystem
277	Insecta	Lepidoptera	Pyralidae	Pyralis	Pyralis regalis	primary consumer	Temperate warehouse, farmland and urban ecosystem
278	Insecta	Lepidoptera	Pyralidae	Salebriopsis	Salebriopsis albicilla	primary consumer	Temperate broad-leaved forest and wetland ecosystem
279	Insecta	Lepidoptera	Pyralidae	Sciota	Sciota adelphella	primary consumer	Temperate coniferous forest and broad-leaved forest ecosystem
280	Insecta	Lepidoptera	Pyralidae	Sciota	Sciota fumella	primary consumer	Temperate forest and shrubland ecosystem
281	Insecta	Lepidoptera	Pyralidae	Sciota	Sciota rhenella	primary consumer	Temperate riparian forest and wetland ecosystem
282	Insecta	Lepidoptera	Pyralidae	Selagia	Selagia argyrella	primary consumer	Temperate broad-leaved forest and shrubland ecosystem
283	Insecta	Lepidoptera	Pyralidae	Stemmatophora	Stemmatophora valida	primary consumer	Temperate wetland and riparian ecosystem
284	Insecta	Lepidoptera	Cossidae	Catopta	Catopta albonubilus	primary consumer	Temperate riparian forest and willow ecosystem
285	Insecta	Lepidoptera	Cossidae	Cossus	Cossus cossus	primary consumer	European temperate broad-leaved forest and riparian forest ecosystem
286	Insecta	Lepidoptera	Cossidae	Eogystia	Eogystia hippophaecolus	primary consumer	Temperate arid region riparian seabuckthorn forest ecosystem
287	Insecta	Lepidoptera	Cossidae	Yakudza	Yakudza vicarius		Forest ecosystem
288	Insecta	Lepidoptera	Cossidae	Zeuzera	Zeuzera multistrigata	primary consumer	Temperate broad-leaved forest and plantation ecosystem
289	Insecta	Lepidoptera	Erebidae	Apantesis	Apantesis nais	primary consumer	Temperate grassland and shrubland ecosystem
290	Insecta	Lepidoptera	Erebidae	Arctornis	Arctornis lnigrum	primary consumer	Temperate broad-leaved forest and mixed forest ecosystem
291	Insecta	Lepidoptera	Erebidae	Asura	Asura unipuncta	primary consumer	Temperate moist forest rocky and trunk ecosystem
292	Insecta	Lepidoptera	Erebidae	Atolmis	Atolmis rubricollis	primary consumer	Temperate grassland, shrubland and forest edge ecosystem
293	Insecta	Lepidoptera	Erebidae	Bembina	Bembina apicalis	primary consumer	Temperate broad-leaved forest and grassland ecosystem
294	Insecta	Lepidoptera	Erebidae	Bertula	Bertula bistrigata	primary consumer	Temperate forest and shrubland ecosystem
295	Insecta	Lepidoptera	Erebidae	Bertula	Bertula hadenalis	primary consumer	Temperate broad-leaved forest and grassland transition ecosystem
296	Insecta	Lepidoptera	Erebidae	Calliteara	Calliteara contexta	primary consumer	Subtropical tea plantation and evergreen broad-leaved forest ecosystem
297	Insecta	Lepidoptera	Erebidae	Calliteara	Calliteara melli	primary consumer	Subtropical mulberry plantation and broad-leaved forest ecosystem
298	Insecta	Lepidoptera	Erebidae	Calliteara	Calliteara pudibunda	primary consumer	Temperate broad-leaved forest, orchard and urban green space ecosystem
299	Insecta	Lepidoptera	Erebidae	Catocala	Catocala fulminea	primary consumer	Temperate broad-leaved forest and mixed forest ecosystem
300	Insecta	Lepidoptera	Erebidae	Chrysorithrum	Chrysorithrum amata	primary consumer	Temperate broad-leaved forest and mixed coniferous-deciduous forest ecosystem
301	Insecta	Lepidoptera	Erebidae	Cyana	Cyana sanguinea	primary consumer	Temperate moist forest rocky and trunk ecosystem
302	Insecta	Lepidoptera	Erebidae	Drasteria	Drasteria eubapta	primary consumer	Temperate grassland and shrubland ecosystem
303	Insecta	Lepidoptera	Erebidae	Dysgonia	Dysgonia mandschuriana	primary consumer	Temperate broad-leaved forest and mixed forest ecosystem
304	Insecta	Lepidoptera	Erebidae	Eilema	Eilema lutarellum	primary consumer	Temperate moist forest rocky and trunk ecosystem
305	Insecta	Lepidoptera	Erebidae	Eilema	Eilema sororcula	primary consumer	Temperate moist forest ecosystem
306	Insecta	Lepidoptera	Erebidae	Eilema	Eilema ussuricum	primary consumer	Temperate moist forest rocky and riparian ecosystem
307	Insecta	Lepidoptera	Erebidae	Euproctis	Euproctis pulverea	primary consumer	Temperate broad-leaved forest, orchard and urban green space ecosystem
308	Insecta	Lepidoptera	Erebidae	Euproctis	Euproctis similis	primary consumer	Subtropical tea plantation and evergreen broad-leaved forest ecosystem
309	Insecta	Lepidoptera	Erebidae	Herminia	Herminia tarsicrinalis	primary consumer	Temperate broad-leaved forest and shrubland ecosystem
310	Insecta	Lepidoptera	Erebidae	Herminia	Herminia tarsipennalis	primary consumer	Temperate forest edge and grassland ecosystem
311	Insecta	Lepidoptera	Erebidae	Herminia	Herminia tenuialis	primary consumer	Temperate broad-leaved forest and riparian wetland ecosystem
312	Insecta	Lepidoptera	Erebidae	Hydrillodes	Hydrillodes lentalis	primary consumer	Temperate wetland and riparian ecosystem
313	Insecta	Lepidoptera	Erebidae	Hypena	Hypena deceptalis	primary consumer	Temperate forest and shrubland ecosystem
314	Insecta	Lepidoptera	Erebidae	Hypena	Hypena stygiana	primary consumer	Temperate broad-leaved forest and grassland ecosystem
315	Insecta	Lepidoptera	Erebidae	Hypeugoa	Hypeugoa flavogrisea	primary consumer	Temperate broad-leaved forest and shrubland ecosystem
316	Insecta	Lepidoptera	Erebidae	Laspeyria	Laspeyria flexula	primary consumer	Temperate birch forest and riparian ecosystem
317	Insecta	Lepidoptera	Erebidae	Lemyra	Lemyra flavalis	primary consumer	Temperate grassland, shrubland and forest edge ecosystem
318	Insecta	Lepidoptera	Erebidae	Leucoma	Leucoma candida	primary consumer	Temperate broad-leaved forest and mixed forest ecosystem
319	Insecta	Lepidoptera	Erebidae	Leucoma	Leucoma salicis	primary consumer	Temperate riparian forest and willow ecosystem
320	Insecta	Lepidoptera	Erebidae	Lophocampa	Lophocampa maculata	primary consumer	Temperate broad-leaved forest and urban green space ecosystem
321	Insecta	Lepidoptera	Erebidae	Lygephila	Lygephila craccae	primary consumer	Temperate grassland and shrubland ecosystem
322	Insecta	Lepidoptera	Erebidae	Lygephila	Lygephila maxima	primary consumer	Temperate broad-leaved forest and forest edge ecosystem
323	Insecta	Lepidoptera	Erebidae	Miltochrista	Miltochrista miniata	primary consumer	Temperate moist forest rocky and trunk ecosystem
324	Insecta	Lepidoptera	Erebidae	Miltochrista	Miltochrista striata	primary consumer	Temperate moist forest rocky and bark ecosystem
325	Insecta	Lepidoptera	Erebidae	Nudina	Nudina artaxidia	primary consumer	Temperate broad-leaved forest and shrubland ecosystem
326	Insecta	Lepidoptera	Erebidae	Orgyia	Orgyia parallela	primary consumer	Temperate broad-leaved forest, shrubland and urban green space ecosystem
327	Insecta	Lepidoptera	Erebidae	Pangrapta	Pangrapta sp. Lep6136	primary consumer
328	Insecta	Lepidoptera	Erebidae	Pangrapta	Pangrapta vasava	primary consumer	Temperate broad-leaved forest and forest edge ecosystem
329	Insecta	Lepidoptera	Erebidae	Paracolax	Paracolax trilinealis	primary consumer	Temperate broad-leaved forest and mixed forest ecosystem
330	Insecta	Lepidoptera	Erebidae	Parascotia	Parascotia nisseni	primary consumer	Forest ecosystem
331	Insecta	Lepidoptera	Erebidae	Phragmatobia	Phragmatobia fuliginosa	primary consumer	Temperate broad-leaved forest, grassland and wetland ecosystem
332	Insecta	Lepidoptera	Erebidae	Polypogon	Polypogon gryphalis	primary consumer	Temperate grassland and shrubland ecosystem
333	Insecta	Lepidoptera	Erebidae	Rivula	Rivula sericealis	primary consumer	Temperate wetland, riparian and grassland ecosystem
334	Insecta	Lepidoptera	Erebidae	Schrankia	Schrankia taenialis	primary consumer	Temperate broad-leaved forest and shrubland ecosystem
335	Insecta	Lepidoptera	Erebidae	Scoliopteryx	Scoliopteryx libatrix	primary consumer	Temperate grassland, shrubland and garden ecosystem
336	Insecta	Lepidoptera	Erebidae	Simplicia	Simplicia moorei	primary consumer	Tropical-subtropical forest edge and shrubland ecosystem
337	Insecta	Lepidoptera	Erebidae	Spilosoma	Spilosoma lubricipeda	primary consumer	Temperate broad-leaved forest, grassland and urban green space ecosystem
338	Insecta	Lepidoptera	Erebidae	Stigmatophora	Stigmatophora flava	primary consumer	Temperate moist forest rocky and trunk ecosystem
339	Insecta	Lepidoptera	Erebidae	Streltzovia	Streltzovia caeria	primary consumer
340	Insecta	Lepidoptera	Erebidae	Zanclognatha	Zanclognatha lunalis	primary consumer	Temperate broad-leaved forest, wetland and riparian ecosystem
341	Insecta	Lepidoptera	Hesperiidae	Ochlodes	Ochlodes venata	primary consumer	Temperate grassland, shrubland and forest edge ecosystem
342	Insecta	Lepidoptera	Coleophoridae	Coleophora	Coleophora uniphalli	primary consumer	Temperate broad-leaved forest and shrubland ecosystem
343	Insecta	Lepidoptera	Coleophoridae	Coleophora	Coleophora vestianella	primary consumer	Temperate grassland, shrubland and garden ecosystem
344	Insecta	Lepidoptera	Sphingidae	Ampelophaga	Ampelophaga rubiginosa	primary consumer	Temperate vineyard, orchard and shrubland ecosystem
345	Insecta	Lepidoptera	Sphingidae	Callambulyx	Callambulyx tatarinovii	primary consumer	Temperate riparian forest and willow ecosystem
346	Insecta	Lepidoptera	Sphingidae	Deilephila	Deilephila askoldensis	primary consumer	Temperate broad-leaved forest and shrubland ecosystem
347	Insecta	Lepidoptera	Sphingidae	Laothoe	Laothoe amurensis	primary consumer	Temperate riparian forest and poplar forest ecosystem
348	Insecta	Lepidoptera	Sphingidae	Marumba	Marumba sperchius	primary consumer	Subtropical to temperate broad-leaved forest and forest edge ecosystem
349	Insecta	Lepidoptera	Sphingidae	Smerinthus	Smerinthus caecus	primary consumer	Temperate riparian forest and poplar forest ecosystem
350	Insecta	Lepidoptera	Sphingidae	Sphinx	Sphinx morio	primary consumer	Temperate broad-leaved forest and shrubland ecosystem
351	Insecta	Lepidoptera	Euteliidae	Lophoptera	Lophoptera sp. BOLD:AAY8252	primary consumer
352	Insecta	Lepidoptera	Gracillariidae	Caloptilia	Caloptilia stigmatella	primary consumer	Temperate deciduous broad-leaved forest and maple forest ecosystem
353	Insecta	Lepidoptera	Noctuidae	Abagrotis	Abagrotis nefascia	primary consumer	Temperate grassland and shrubland ecosystem
354	Insecta	Lepidoptera	Noctuidae	Abrostola	Abrostola triplasia	primary consumer	Temperate broad-leaved forest and forest edge ecosystem
355	Insecta	Lepidoptera	Noctuidae	Acronicta	Acronicta alni	primary consumer	Temperate birch forest and mixed coniferous-deciduous forest ecosystem
356	Insecta	Lepidoptera	Noctuidae	Acronicta	Acronicta euphorbiae	primary consumer	Temperate broad-leaved forest, shrubland and grassland ecosystem
357	Insecta	Lepidoptera	Noctuidae	Acronicta	Acronicta leporina	primary consumer	Temperate broad-leaved forest and mixed forest ecosystem
358	Insecta	Lepidoptera	Noctuidae	Acronicta	Acronicta megacephala	primary consumer	Temperate broad-leaved forest and shrubland ecosystem
359	Insecta	Lepidoptera	Noctuidae	Acronicta	Acronicta strigosa	primary consumer	Temperate forest and forest edge ecosystem
360	Insecta	Lepidoptera	Noctuidae	Agrotis	Agrotis clavis	primary consumer	Farmland, grassland and wasteland ecosystem
361	Insecta	Lepidoptera	Noctuidae	Agrotis	Agrotis ipsilon	primary consumer	Global farmland, vegetable field and wasteland ecosystem
362	Insecta	Lepidoptera	Noctuidae	Amphipoea	Amphipoea fucosa	primary consumer	Temperate grassland and wetland ecosystem
363	Insecta	Lepidoptera	Noctuidae	Amphipoea	Amphipoea oculea	primary consumer	Temperate broad-leaved forest and shrubland ecosystem
364	Insecta	Lepidoptera	Noctuidae	Amphipyra	Amphipyra erebina	primary consumer	Temperate mixed coniferous-deciduous forest and alpine ecosystem
365	Insecta	Lepidoptera	Noctuidae	Amphipyra	Amphipyra perflua	primary consumer	Temperate broad-leaved forest and mixed forest ecosystem
366	Insecta	Lepidoptera	Noctuidae	Anacronicta	Anacronicta caliginea	primary consumer	Temperate broad-leaved forest and shrubland ecosystem
367	Insecta	Lepidoptera	Noctuidae	Anapoma	Anapoma duplicata	primary consumer	Temperate forest and forest edge ecosystem
368	Insecta	Lepidoptera	Noctuidae	Anarta	Anarta trifolii	primary consumer	Farmland, grassland and wasteland ecosystem
369	Insecta	Lepidoptera	Noctuidae	Apamea	Apamea crenata	primary consumer	Temperate grassland, farmland and wetland ecosystem
370	Insecta	Lepidoptera	Noctuidae	Apamea	Apamea indocilis	primary consumer	Temperate broad-leaved forest and shrubland ecosystem
371	Insecta	Lepidoptera	Noctuidae	Apamea	Apamea lateritia	primary consumer	Temperate grassland and forest edge ecosystem
372	Insecta	Lepidoptera	Noctuidae	Apamea	Apamea veterina	primary consumer	Temperate grassland, shrubland and farmland ecosystem
373	Insecta	Lepidoptera	Noctuidae	Athetis	Athetis pallidipennis	primary consumer	Temperate broad-leaved forest and shrubland ecosystem
374	Insecta	Lepidoptera	Noctuidae	Autographa	Autographa excelsa	primary consumer	Temperate broad-leaved forest, shrubland and grassland ecosystem
375	Insecta	Lepidoptera	Noctuidae	Autographa	Autographa gamma	primary consumer	Global temperate farmland, grassland and wasteland ecosystem
376	Insecta	Lepidoptera	Noctuidae	Axylia	Axylia putris	primary consumer	Temperate wetland, riparian and grassland ecosystem
377	Insecta	Lepidoptera	Noctuidae	Belciades	Belciades niveola
378	Insecta	Lepidoptera	Noctuidae	Blepharosis	Blepharosis paspa
379	Insecta	Lepidoptera	Noctuidae	Conisania	Conisania suavis	primary consumer
380	Insecta	Lepidoptera	Noctuidae	Corgatha	Corgatha costimacula	primary consumer	Temperate broad-leaved forest and forest edge ecosystem
381	Insecta	Lepidoptera	Noctuidae	Cucullia	Cucullia elongata	primary consumer	Temperate grassland and shrubland ecosystem
382	Insecta	Lepidoptera	Noctuidae	Deltote	Deltote bankiana	primary consumer	Temperate broad-leaved forest and wetland ecosystem
383	Insecta	Lepidoptera	Noctuidae	Deltote	Deltote deceptoria	primary consumer	Temperate grassland and forest edge ecosystem
384	Insecta	Lepidoptera	Noctuidae	Diachrysia	Diachrysia nadeja	primary consumer	Temperate mixed coniferous-deciduous forest and alpine ecosystem
385	Insecta	Lepidoptera	Noctuidae	Diarsia	Diarsia brunnea	primary consumer	Temperate grassland, farmland and wetland ecosystem
386	Insecta	Lepidoptera	Noctuidae	Diarsia	Diarsia rubifera	primary consumer	Temperate broad-leaved forest, grassland and shrubland ecosystem
387	Insecta	Lepidoptera	Noctuidae	Dichagyris	Dichagyris signifera	primary consumer	Temperate grassland and shrubland ecosystem
388	Insecta	Lepidoptera	Noctuidae	Elaphria	Elaphria venustula	primary consumer	Temperate broad-leaved forest and shrubland ecosystem
389	Insecta	Lepidoptera	Noctuidae	Eucarta	Eucarta fasciata	primary consumer	Temperate forest edge and grassland ecosystem
390	Insecta	Lepidoptera	Noctuidae	Eugraphe	Eugraphe sigma	primary consumer	Temperate broad-leaved forest and mixed forest ecosystem
391	Insecta	Lepidoptera	Noctuidae	Euxoa	Euxoa ochrogaster	primary consumer	Global temperate farmland, vegetable field and wasteland ecosystem
392	Insecta	Lepidoptera	Noctuidae	Flexivaleria	Flexivaleria mienshani	primary consumer	Temperate grassland, meadow and alpine shrubland ecosystem
393	Insecta	Lepidoptera	Noctuidae	Hadena	Hadena aberrans	primary consumer	Temperate steppe and rocky slope ecosystem
394	Insecta	Lepidoptera	Noctuidae	Hadena	Hadena variolata	primary consumer	Temperate montane meadow and forest edge ecosystem
395	Insecta	Lepidoptera	Noctuidae	Hermonassa	Hermonassa sp. QJ-2013	primary consumer
396	Insecta	Lepidoptera	Noctuidae	Homorthodes	Homorthodes sp. BOLD:AAZ4723	primary consumer
397	Insecta	Lepidoptera	Noctuidae	Ipimorpha	Ipimorpha subtusa	primary consumer	Temperate riparian forest and willow-poplar ecosystem
398	Insecta	Lepidoptera	Noctuidae	Lacanobia	Lacanobia contigua	primary consumer	Temperate broad-leaved forest, shrubland and orchard ecosystem
399	Insecta	Lepidoptera	Noctuidae	Lacanobia	Lacanobia dentata	primary consumer	Temperate broad-leaved forest and shrubland ecosystem
400	Insecta	Lepidoptera	Noctuidae	Lacanobia	Lacanobia splendens	primary consumer	Temperate broad-leaved forest, shrubland and grassland ecosystem
401	Insecta	Lepidoptera	Noctuidae	Lamprotes	Lamprotes caureum	primary consumer	Temperate broad-leaved forest and alpine meadow ecosystem
402	Insecta	Lepidoptera	Noctuidae	Lithacodia	Lithacodia gracilior	primary consumer	Temperate wetland, riparian and grassland ecosystem
403	Insecta	Lepidoptera	Noctuidae	Luperina	Luperina passer	primary consumer	Temperate grassland and shrubland ecosystem
404	Insecta	Lepidoptera	Noctuidae	Melanchra	Melanchra persicariae	primary consumer	Farmland, wasteland and urban edge ecosystem
405	Insecta	Lepidoptera	Noctuidae	Mniotype	Mniotype adusta	primary consumer	Temperate broad-leaved forest and shrubland ecosystem
406	Insecta	Lepidoptera	Noctuidae	Mythimna	Mythimna conigera	primary consumer	Temperate farmland, grassland and wetland ecosystem
407	Insecta	Lepidoptera	Noctuidae	Mythimna	Mythimna impura	primary consumer	Temperate grassland, shrubland and farmland ecosystem
408	Insecta	Lepidoptera	Noctuidae	Mythimna	Mythimna iodochra	primary consumer	Temperate farmland, grassland and wetland ecosystem
409	Insecta	Lepidoptera	Noctuidae	Ochropleura	Ochropleura plecta	primary consumer	Global temperate farmland, vegetable field and wasteland ecosystem
410	Insecta	Lepidoptera	Noctuidae	Opigena	Opigena polygona	primary consumer	Temperate broad-leaved forest and shrubland ecosystem
411	Insecta	Lepidoptera	Noctuidae	Panchrysia	Panchrysia vargenteum	primary consumer	Temperate forest and alpine meadow ecosystem
412	Insecta	Lepidoptera	Noctuidae	Parastichtis	Parastichtis suspecta	primary consumer	Temperate broad-leaved forest and forest edge ecosystem
413	Insecta	Lepidoptera	Noctuidae	Phlogophora	Phlogophora interrupta	primary consumer	Temperate broad-leaved forest, shrubland and urban green space ecosystem
414	Insecta	Lepidoptera	Noctuidae	Phyllophila	Phyllophila obliterata	primary consumer	Temperate grassland and shrubland ecosystem
415	Insecta	Lepidoptera	Noctuidae	Polia	Polia bombycina	primary consumer	Temperate broad-leaved forest, shrubland and forest edge ecosystem
416	Insecta	Lepidoptera	Noctuidae	Polia	Polia nebulosa	primary consumer	Temperate grassland, shrubland and broad-leaved forest ecosystem
417	Insecta	Lepidoptera	Noctuidae	Pseudohermonassa	Pseudohermonassa tenuicula	primary consumer	Temperate broad-leaved forest and shrubland ecosystem
418	Insecta	Lepidoptera	Noctuidae	Raphia	Raphia peusteria	primary consumer	Temperate forest and shrubland ecosystem
419	Insecta	Lepidoptera	Noctuidae	Sineugraphe	Sineugraphe bipartita	primary consumer	Temperate broad-leaved forest and mixed forest ecosystem
420	Insecta	Lepidoptera	Noctuidae	Syngrapha	Syngrapha ain	primary consumer	Temperate mixed coniferous-deciduous forest and alpine ecosystem
421	Insecta	Lepidoptera	Noctuidae	Trachea	Trachea melanospila	primary consumer	Temperate broad-leaved forest, shrubland and urban green space ecosystem
422	Insecta	Lepidoptera	Noctuidae	Trisateles	Trisateles emortualis	primary decomposers	Temperate mature forest and decayed wood ecosystem
423	Insecta	Lepidoptera	Noctuidae	Xestia	Xestia c-nigrum	primary consumer	Global temperate farmland, vegetable field and wasteland ecosystem
424	Insecta	Lepidoptera	Noctuidae	Xestia	Xestia ditrapezium	primary consumer	Temperate forest, grassland and farmland ecosystem
425	Insecta	Lepidoptera	Noctuidae	Xestia	Xestia kollari	primary consumer	Temperate broad-leaved forest and shrubland ecosystem
426	Insecta	Lepidoptera	Argyresthiidae	Argyresthia	Argyresthia brockeella	primary consumer	Temperate birch forest and riparian forest ecosystem
427	Insecta	Lepidoptera	Argyresthiidae	Argyresthia	Argyresthia conjugella	primary consumer	Temperate orchard and broad-leaved forest ecosystem
428	Insecta	Lepidoptera	Argyresthiidae	Argyresthia	Argyresthia laevigatella	primary consumer	Temperate riparian forest and willow ecosystem
429	Insecta	Lepidoptera	Blastobasidae	Hypatopa	Hypatopa silvestrella
430	Insecta	Lepidoptera	Oecophoridae	Anchinia	Anchinia laureolella	primary consumer	Alpine dwarf-shrubland ecosystem
431	Insecta	Lepidoptera	Notodontidae	Clostera	Clostera albosigma	primary consumer	Temperate riparian forest and willow-poplar ecosystem
432	Insecta	Lepidoptera	Notodontidae	Clostera	Clostera anastomosis	primary consumer	Temperate willow-poplar forest and riparian forest ecosystem
433	Insecta	Lepidoptera	Notodontidae	Gluphisia	Gluphisia crenata	primary consumer	Temperate riparian poplar forest ecosystem
434	Insecta	Lepidoptera	Notodontidae	Hexafrenum	Hexafrenum leucodera	primary consumer	Temperate broad-leaved forest and shrubland ecosystem
435	Insecta	Lepidoptera	Notodontidae	Micromelalopha	Micromelalopha sieversi	primary consumer	Temperate riparian willow ecosystem
436	Insecta	Lepidoptera	Notodontidae	Neocerura	Neocerura liturata	primary consumer	Tropical-subtropical broad-leaved forest ecosystem
437	Insecta	Lepidoptera	Notodontidae	Nerice	Nerice davidi	primary consumer	Temperate eucommia forest and broad-leaved forest ecosystem
438	Insecta	Lepidoptera	Notodontidae	Notodonta	Notodonta dromedarius	primary consumer	Temperate oak and chestnut forest ecosystem
439	Insecta	Lepidoptera	Notodontidae	Notodonta	Notodonta torva	primary consumer	Temperate broad-leaved forest and mixed forest ecosystem
440	Insecta	Lepidoptera	Notodontidae	Oricia	Oricia sp. truncataDHJ04	primary consumer
441	Insecta	Lepidoptera	Notodontidae	Paranerice	Paranerice hoenei	primary consumer	Temperate montane forest and shrubland ecosystem
442	Insecta	Lepidoptera	Notodontidae	Peridea	Peridea elzet	primary consumer	Temperate broad-leaved forest and montane forest ecosystem
443	Insecta	Lepidoptera	Notodontidae	Peridea	Peridea graeseri	primary consumer	Temperate broad-leaved forest and mixed forest ecosystem
444	Insecta	Lepidoptera	Notodontidae	Peridea	Peridea grahami	primary consumer	Temperate broad-leaved forest and montane forest ecosystem
445	Insecta	Lepidoptera	Notodontidae	Peridea	Peridea lativitta	primary consumer	Temperate broad-leaved forest and shrubland ecosystem
446	Insecta	Lepidoptera	Notodontidae	Phalera	Phalera alpherakyi	primary consumer	Temperate riparian alluvial forest and moist broad-leaved forest ecosystem
447	Insecta	Lepidoptera	Notodontidae	Pheosia	Pheosia rimosa	primary consumer	Temperate birch forest and riparian forest ecosystem
448	Insecta	Lepidoptera	Notodontidae	Pheosiopsis	Pheosiopsis gaedei	primary consumer	Temperate broad-leaved forest and mixed forest ecosystem
449	Insecta	Lepidoptera	Notodontidae	Ptilodon	Ptilodon kuwayamae	primary consumer	Temperate montane birch forest ecosystem
450	Insecta	Lepidoptera	Notodontidae	Rhegmatophila	Rhegmatophila vinculum	primary consumer
451	Insecta	Lepidoptera	Notodontidae	Semidonta	Semidonta biloba	primary consumer	Temperate broad-leaved forest and riparian forest ecosystem
452	Insecta	Lepidoptera	Notodontidae	Shaka	Shaka atrovittatus	primary consumer	Temperate broad-leaved forest and shrubland ecosystem
453	Insecta	Lepidoptera	Carposinidae	Carposina	Carposina sasakii	primary consumer	Temperate orchard and plantation ecosystem
